# Supplementary material for: Larval development in the Pacific oyster and the impacts of ocean acidification: Differential genetic effects in wild and domesticated stocks
Source: Evol Appl. 2021 Aug 26;14(9):2258–72. doi: 10.1111/eva.13289 (PMC8477599; doi:10.1111/eva.13289)
Supplement: Supplementary file 2 — Table S1‐S10 [file EVA-14-2258-s004.xlsx]

## Sheet: Overview
Supplementary material for article: "Genetic effects of oyster domestication: larval populations with reduced genotype dependent mortality and improved genetic resilience to acidified seawater"
Authors:	Evan Durland, Pierre de Wit, Eli Meyer, Chris Langdon
Table S1	In situ water quality (pH, DO) for larval culture units
Table S2	Carbonate chemistry analyses
Table S3	Bioinformatic quality statistics
Table S4	Overview of functional enrichment 'top hits' for developmental stage and seawater treatment
Table S5	Full functional enrichment results for developmental stage in MBP larvae
Table S6	Full functional enrichment results for developmental stage in Willapa wild larvae
Table S7	Full functional enrichment results for seawater treatment in MBP larvae
Table S8	Full functional enrichment results for seawater treatment in Willapa wild larvae
Table S9	Annotations for genes contributing to membrane components in MBP larvae
Table S10	Annotations for genes contributing to membrane components in Willapa wild larvae

## Sheet: Table S1
Measured pH of the larval cultures
			Days post fertilization
Stock	Treatment	Culture	0	1	2	3	4	5	6	7	8	9	10	11	12	13	14	15	16	17	18	19	20	21	22
MBP	Ambient	1	8.063	8.055	8.053	8.07	7.94	7.95	7.933	7.886	7.947	7.936	7.931	7.93	7.916	7.957	7.981	7.875	7.958	7.883	7.956	7.94	7.943	8.036	7.958
		2	8.063	8.054	8.05	8.078	7.949	7.94	7.926	7.893	7.97	7.924	Culture died
		3	8.063	8.033	8.009	8.079	7.936	7.939	7.924	7.8887	7.973	7.906	7.937	7.914	7.915	7.944	7.977	7.869	7.952	7.89	7.96	7.945	7.939	8.038	7.954
		4	8.063	8.037	8.019	8.074	7.939	7.938	7.922	7.885	7.962	7.908	7.929	7.918	7.918	7.946	7.975	7.865	7.941	7.882	7.95	7.938	7.933	8.024	7.947
		5	8.063	8.04	8.022	8.062	7.934	7.937	7.923	7.884	7.97	7.911	7.928	7.913	7.914	7.938	7.972	7.86	7.937	7.881	7.95	7.933	7.934	8.048	7.948
	High pCO2	1	7.543	7.5815	7.62	7.614	7.575	7.61	7.583	7.572	7.571	7.567	7.571	7.57	7.56	7.617	7.576	7.52	7.563	7.515	7.574	7.606	7.578	7.591	7.47
		2	7.543	7.5945	7.646	7.623	7.573	7.599	7.542	7.532	7.585	7.574	7.552	7.548	7.546	7.584	7.564	7.503	7.599	7.523	7.559	7.593	7.581	7.593	7.476
		3	7.543	7.577	7.6	7.633	7.564	7.591	7.525	7.53	7.562	7.548	7.549	7.54	7.555	7.582	7.546	7.49	7.57	7.524	7.563	7.604	7.567	7.625	7.538
		4	7.543	7.554	7.567	7.582	7.561	7.568	7.524	7.516	7.561	7.536	7.529	7.541	7.511	7.55	7.533	7.449	7.526	7.477	7.567	7.598	7.574	7.625	7.563
		5	7.543	7.553	7.563	7.591	7.552	7.567	7.519	7.515	7.558	7.548	7.534	7.526	7.544	7.547	7.533	7.541	7.52	7.482	7.569	7.6	7.578	7.633	7.521
Wild	Ambient	1	8.063	8.0385	8.014	8.061	7.94	7.931	7.922	7.882	7.956	7.901	7.903	7.896	7.906	7.927	7.959	7.857	7.918	7.899	7.93	7.94	7.924	8.039	7.996
		2	8.063	8.0435	8.024	8.045	7.937	7.916	7.921	7.88	7.965	7.908	7.919	7.916	7.92	7.938	7.977	7.873	7.94	7.904	7.942	7.931	7.925	8.042	7.996
		3	8.063	8.05	8.04	8.078	7.939	7.935	7.921	7.875	7.971	7.903	7.926	7.911	7.876	7.912	7.986	7.868	7.948	7.911	7.954	7.936	7.936	8.035	7.988
		4	8.063	8.0505	8.038	8.078	7.943	7.925	7.92	7.879	7.971	7.901	7.919	7.907	7.908	7.941	7.981	7.87	7.95	7.917	7.955	7.937	7.933	8.032	7.995
		5	8.063	8.049	8.039	8.076	7.943	7.94	7.918	7.881	7.971	7.914	7.919	7.906	7.923	7.945	7.989	7.874	7.948	7.913	7.948	7.936	7.932	8.027	7.995
	High pCO2	1	7.543	7.5665	7.59	7.62	7.586	7.638	7.533	7.586	7.589	7.573	7.561	7.555	7.552	7.59	7.584	7.526	7.548	7.515	7.568	7.608	7.596	7.649	7.566
		2	7.543	7.5685	7.594	7.611	7.552	7.591	7.529	7.537	7.577	7.567	7.556	7.553	7.551	7.6	7.589	7.518	7.539	7.502	7.577	7.609	7.589	7.65	7.572
		3	7.543	7.566	7.581	7.587	7.554	7.569	7.53	7.536	7.56	7.55	7.534	7.53	7.57	7.595	7.564	7.51	7.584	7.502	7.588	7.629	7.595	7.658	7.609
		4	7.543	7.564	7.585	7.592	7.556	7.572	7.529	7.54	7.559	7.55	7.547	7.533	7.534	7.557	7.597	7.517	7.545	7.52	7.588	7.614	7.581	7.667	7.62
		5	7.543	7.564	7.581	7.584	7.558	7.577	7.535	7.53	7.552	7.536	7.541	7.535	7.542	7.58	7.568	7.505	7.553	7.53	7.563	7.61	7.576	7.644	7.601
Measured Dissolved oxygen of the larval cultures
			Days post fertilization
Stock	Treatment	Culture	2	4	6	8	10	12	14	16	18	20	22
MBP	Ambient	1	9.52	7.95	8.75	8.16946	8.75	8.76	7.65	8.61495	9.03	8.57698	8.73194
		2	9.03	7.93	8.35	8.35
		3	8.15	8.22	8.45	8.45	8.92576	8.03007	7.66719	8.43629	8.77	8.45	7.74712
		4	8.2	8.12	8.37	7.94652	8.02516	8.37	8.37	8.95	8.52	7.83288	8.7215
		5	8.5	8.03	8.3	7.56968	8.43936	9.2953	8.92671	8.3	7.45108	9.05895	8.3
	High pCO2	1	8.35	7.95	8.08	8.08	7.48248	7.4325	8.29533	8.08	7.28166	7.84117	7.309
		2	8.37	8.14	8.07	8.35626	7.51793	8.83362	8.02	8.41966	8.07	8.07	8.07
		3	8.56	8.21	8.14	8.42188	8.26407	8.16159	7.75236	8.14	8.14	8.29691	8.14
		4	8.27	7.9	8.07	8.4538	8.1947	8.07	8.90865	7.87006	7.10802	9.00574	8.43365
		5	8.1	8	8.11	8.11	8.11	8.12	8.56	7.71537	7.85877	8.11	7.70515
Wild	Ambient	1	8.41	8.03	8.11	7.42002	8.11	7.84419	7.61169	8.41951	8.34411	8.11	7.56848
		2	8.34	8.01	8.08	7.58613	7.47097	8.08	8.39809	8.3937	7.91384	7.70728	7.94815
		3	8.24	7.95	8.13	7.66	8.13	7.94894	8.13	8.13	8.13	7.41094	8.13486
		4	8.29	8.11	8.12	7.77934	7.98387	8.52351	7.88	7.70962	7.41067	8.20282	7.43573
		5	8.2	8.07	8.06	8.43743	8.06	7.75	8.19025	8.06	8.06	9.02107	8.06
	High pCO2	1	8.44	7.99	8.07	8.01534	7.88	8.10813	8.7111	8.07	8.07	8.13281	8.50339
		2	7.79	8.12	8.18	9.06344	8.18	8.381	8.39559	7.89	7.2702	8.18	8.18
		3	7.95	8.05	8.17	8.17	7.51855	7.67565	8.43549	7.73487	7.20015	8.93155	7.2638
		4	7.57	8.01	8.32	8.32	8.03775	8.32	7.47557	7.50129	8.32	7.47548	7.82628
		5	7.68	7.97	8.27	9.23074	8.07935	8.94547	8.27	8.27	8.37938	8.6884	8.33495

## Sheet: Table S2
A)				Carbonate chemistry measurments										B)		Parameter
Day	Source	Treatment	Temp. (oC)	Salinity	Alkalinity (µeq kg-1)	TCO2 (µmol kg-1)	pCO2 (µatm)	HCO3- (µmol kg-1)	CO32- (µmol kg-1)	pHT	Wcalcite	Waragonite				Temp. (oC)	Salinity	Alkalinity (µeq kg-1)	TCO2 (µmol kg-1)	pCO2 (µatm)	HCO3- (µmol kg-1)	CO32- (µmol kg-1)	pHT	Wcalcite	Waragonite
0	Head	Ambient	25.1	30.5	2243.05	1986.43	349.149	1788.06	186.46	8.036	4.557	3.039		MBP	Ambient	24.5	29.8	2249	2069	651	1911	139.3	7.89	3.43	2.28
2	Head	Ambient	23	30	2247.65	2026.77	462.348	1849.31	163.49	8.002	3.999	2.657				±0.86	±0.27	±34	±50	±215.1	±72	±32.1	±0.13	±0.79	±0.53
6	Head	Ambient	23.4	30.4	2259.57	2078.48	454.889	1917.34	145.45	7.995	3.854	2.562			High pCO2	24.4	30.5	2294	2260	1791	2146	61	7.48	1.5	1
10	Head	Ambient	25	31	2313.76	2082.9	432.986	1896.71	171.55	7.971	4.169	2.779				±1.02	±0.26	±31	±18	±364.3	±17	±10.3	±0.09	±0.25	±0.16
16	Head	Ambient	23.4	30.7	2258.71	2029.26	444.164	1846.87	168.68	8.003	4.098	2.725		Willapa	Ambient	24.5	29.8	2267	2083	640	1922	142	7.89	3.5	2.33
2	MBP	Ambient	25.1	30.4	2212.49	2041.51	611.622	1891.11	131.54	7.861	3.219	2.146				±0.90	±2.27	±30	±56	±203.1	±77	±29.7	±0.12	±0.73	±0.48
6	MBP	Ambient	25.1	30.3	2242.27	2118.09	770.914	1987.22	104.74	7.741	2.566	1.711			High pCO2	24.3	30.5	2304	2270	1790	2156	61.1	7.48	1.5	1
10	MBP	Ambient	25	30.3	2193.57	2055.66	728.553	1921.43	111.28	7.784	2.725	1.817				±1.00	±0.36	±23	±24	±326.8	±23	±9.2	±0.08	±0.22	±0.15
16	MBP	Ambient	24.8	30.7	2282.97	2147.16	745.435	2009.97	112.24	7.767	2.735	1.823
22	MBP	Ambient	25.1	30.8	2234.96	2123.34	914.17	1997.47	97.26	7.702	2.369	1.58
2	Wild	Ambient	25.1	30.6	2262.4	2093.63	596.947	1942.19	131.49	7.847	3.21	2.141
6	Wild	Ambient	25.3	29.9	2248.23	2139.76	863.917	2014.3	96.31	7.7	2.371	1.582
10	Wild	Ambient	25.3	30.3	2224.5	2086.99	747.378	1951.34	112.02	7.775	2.745	1.831
16	Wild	Ambient	24.4	30.7	2307.65	2152.82	670.406	2006.44	124.02	7.818	3.02	2.011
24	Wild	Ambient	25.1	30.8	2301.49	2152.75	692.915	2008.97	120.41	7.792	2.933	1.956
0	Head	High pCO2	25.5	30.4	2317.73	2268.65	1413.82	2153.02	68.07	7.512	1.667	1.113
2	Head	High pCO3	23	30.2	2290.13	2255.04	1552.07	2143.73	60.29	7.503	1.471	0.978
6	Head	High pCO4	23.5	30.5	2295.27	2260.96	1387.42	2152.74	60.69	7.562	1.606	1.068
10	Head	High pCO5	23	31	2337.72	2265.46	1210.72	2147.28	78.43	7.609	1.898	1.261
16	Head	High pCO6	23.4	30.7	2300.15	2237.87	1362.15	2123.09	72.83	7.578	1.769	1.176
2	MBP	High pCO7	25.1	30.4	2260.62	2240.62	1740.56	2128.43	54.38	7.426	1.331	0.887
6	MBP	High pCO8	25.3	30.3	2251.04	2241.98	2015.73	2129	50.2	7.389	1.23	0.821
10	MBP	High pCO9	25.1	30.3	2281.2	2261.35	1755.3	2148.19	54.83	7.426	1.343	0.896
16	MBP	High pCO10	24.8	30.7	2339.2	2298.39	1644.29	2182.66	64.68	7.492	1.576	1.051
22	MBP	High pCO11	25.1	30.8	2262.82	2268.85	2305.32	2152.3	45.41	7.339	1.106	0.738
2	Wild	High pCO12	25.1	30	2300.8	2284.32	1930.63	2170.11	54.03	7.419	1.328	0.886
6	Wild	High pCO13	25.3	29.9	2304.03	2277.17	1784.66	2163.33	58.21	7.45	1.433	0.956
10	Wild	High pCO14	25	30.3	2277.59	2260.54	1792.37	2147.42	53.64	7.419	1.314	0.876
16	Wild	High pCO15	24.5	30.7	2273.75	2263.2	2023.07	2149.69	51	7.4	1.242	0.827
24	Wild	High pCO16	25.1	30.8	2341.37	2329.69	2063.69	2212.35	53.32	7.397	1.299	0.866

## Sheet: Table S3
Table S1: Quality filtering and mapping statistics for all samples
				Sequence quality filtering				Mapping			Map filter
Broodstock	Treatment	Age	Replicate	Raw reads	Quality reads	Reads matched to illumina adaptor seq	Quality and clean reads	Mapped reads	% mapped	Avg hits/ matched read	Raw mappings	>=1 match	Weak match	Ambiguous match	Unique remaining	Net mapped loci
MBP	Ambient	2	1	13946577	13732377	123041	13609336	8454632	0.621238	2.04	17209776	6976343	2504710	4153470	2822873	340824
MBP	Ambient	2	2	1878491	1841248	179679	1661569	373398	0.224726	2.08	776017	308034	107756	190341	117693	89955
MBP	Ambient	2	3	5030559	4968782	12007	4956775	3258779	0.657439	2.06	6701779	2681624	959617	1631061	1050563	333172
MBP	Ambient	2	4	5145627	5092680	13813	5078867	3311382	0.651992	2.11	6972432	2719581	981053	1731499	988082	245130
MBP	Ambient	2	5	3551893	3513314	15574	3497740	1860992	0.532056	2.13	3955306	1559796	497069	1001375	558421	161773
MBP	Ambient	22	1	6372958	6283870	419610	5864260	3417879	0.582832	2.02	6918486	2823476	1000769	1663363	1160113	261163
MBP	Ambient	22	3	4322480	4281461	87145	4194316	2538489	0.605221	2	5069553	2087310	758119	1201759	885551	299614
MBP	Ambient	22	4	5226179	5182456	92207	5090249	3062730	0.601686	2.02	6172169	2533891	888945	1478767	1055124	285365
MBP	Ambient	22	5	5068494	5020986	45763	4975223	3161363	0.635421	2.05	6484329	2639391	876745	1587284	1052107	296861
MBP	High pCO2	2	1	5348346	5288529	22769	5265760	3262127	0.619498	2.09	6834116	2692901	940230	1695562	997339	231149
MBP	High pCO2	2	2	3630852	3587004	19841	3567163	2314608	0.648865	2.12	4906446	1935931	641148	1233186	702745	210175
MBP	High pCO2	2	3	3393679	3345630	101380	3244250	1772359	0.546308	2.05	3631239	1477732	496477	887255	590477	213617
MBP	High pCO2	2	4	8565784	8476538	38603	8437935	5518882	0.654056	2.11	11638519	4548491	1641276	2889090	1659401	312304
MBP	High pCO2	2	5	5606621	5541274	40282	5500992	3177689	0.577657	2.14	6792579	2684745	825894	1731283	953462	186084
MBP	High pCO2	22	1	2929883	2904645	42745	2861900	1737413	0.607084	1.99	3462043	1426954	520923	816501	610453	287675
MBP	High pCO2	22	2	6158540	6079948	36990	6042958	3761322	0.622431	2.03	7637542	3093510	1135480	1826738	1266772	303578
MBP	High pCO2	22	3	5106231	5056841	125250	4931591	3081673	0.624884	2	6173756	2543944	910198	1467920	1076024	278556
MBP	High pCO2	22	4	5474384	5425882	56657	5369225	3318855	0.618126	1.97	6548697	2705934	1022501	1524820	1181114	369039
MBP	High pCO2	22	5	5453414	5385474	72529	5312945	3236995	0.609266	2.02	6554175	2683619	936943	1579342	1104277	295178
Willapa	Ambient	2	1	12125947	11990480	40011	11950469	7952953	0.665493	2.11	16763388	6571723	2353809	4162912	2408811	343709
Willapa	Ambient	2	2	2229377	2199219	40660	2158559	1295826	0.60032	2.1	2714863	1070686	384702	669381	401305	162203
Willapa	Ambient	2	3	4396436	4350110	17557	4332553	2536505	0.585453	2.08	5265479	2089392	753353	1289728	799664	214750
Willapa	Ambient	2	4	2357303	2331181	8366	2322815	1421060	0.611784	2.1	2989325	1185307	401070	744084	441223	193189
Willapa	Ambient	2	5	3912891	3858573	84178	3774395	1323729	0.350713	2.13	2817945	1113036	344743	713152	399884	200158
Willapa	Ambient	22	1	8761300	8666230	90015	8576215	5074431	0.591687	2.07	10494511	4250854	1397947	2595811	1655043	274894
Willapa	Ambient	22	2	4693999	4640630	52350	4588280	2763362	0.602265	2.02	5576166	2288543	804410	1337684	950859	284362
Willapa	Ambient	22	3	8970549	8886456	50614	8835842	5614330	0.635404	2.04	11427594	4646368	1628906	2761730	1884638	396450
Willapa	Ambient	22	4	5238631	5178774	81608	5097166	2864427	0.561965	2.04	5834923	2384219	813295	1416429	967790	241909
Willapa	Ambient	22	5	5369862	5314699	92454	5222245	3278707	0.627835	2.03	6670811	2715737	948032	1614616	1101121	337526
Willapa	High pCO2	2	1	4873652	4816995	35516	4781479	3095205	0.647332	2.03	6291917	2549797	928002	1511424	1038373	354941
Willapa	High pCO2	2	2	6753058	6675977	42073	6633904	4180111	0.630113	2.03	8506196	3455492	1241448	2053659	1401833	282888
Willapa	High pCO2	2	3	4961648	4902193	74251	4827942	2196793	0.455016	2.17	4773860	1880854	526028	1239367	641487	146499
Willapa	High pCO2	2	4	4476514	4429801	39608	4390193	2803751	0.63864	2.12	5949514	2335600	794981	1492469	843131	222740
Willapa	High pCO2	2	5	10911586	10785633	72203	10713430	6573287	0.613556	2.06	13572912	5435690	1937025	3306478	2129212	265857
Willapa	High pCO2	22	1	5668343	5602846	211898	5390948	2989686	0.554575	2.12	6344654	2535571	762723	1608676	926895	179327
Willapa	High pCO2	22	2	7069057	6994474	105142	6889332	4152001	0.602671	2.07	8588065	3483692	1140072	2124249	1359443	252823
Willapa	High pCO2	22	3	2176120	2153021	203352	1949669	1128344	0.578736	2.14	2415609	951198	302426	614564	336634	216265
Willapa	High pCO2	22	4	2757234	2728897	36753	2692144	1455484	0.540641	2.06	2993593	1220045	398015	736278	483767	217103
Willapa	High pCO2	22	5	4509721	4472129	73719	4398410	2680780	0.609488	2	5373349	2198311	816059	1270378	927933	319052

## Sheet: Table S4
Table S2: Top over-represented functional categories for genes associated with markers significantly changed by stage of larval development (Stage) and seawater pCO2 treatment (Treatment). Results from ErmineJ Gene Score Resampling (GSR) analysis.
Type	Group	Name	Gene Ontology ID	# Genes	p-value	Multifunctionality	MFPvalue	Same as	Gene Members
Stage	MBP	cellular protein modification process	GO:0006464	2	0.0309	0.421	0.0218	GO:0036211; protein modification process, GO:0043412; macromolecule modification	CGI_10022817; CGI_10023269;
		protein modification process	GO:0036211	2	0.0309	0.434	0.0218	GO:0006464; cellular protein modification process, GO:0043412; macromolecule modification	CGI_10022817; CGI_10023269;
		macromolecule modification	GO:0043412	2	0.0309	0.428	0.0218	GO:0036211; protein modification process, GO:0006464; cellular protein modification process	CGI_10022817; CGI_10023269;
		helicase activity	GO:0004386	2	0.0316	0.217	0.0642	-	CGI_10021922; CGI_10021923;
		anion binding	GO:0043168	11	0.0393	0.849	0.0831	-	CGI_10006003; CGI_10006356; CGI_10008974; CGI_10016519; CGI_10016662; CGI_10018647; CGI_10021347; CGI_10021921; CGI_10022000; CGI_10022818; CGI_10028859;
		phospholipid binding	GO:0005543	2	0.0441	0.237	0.0335	GO:0008289; lipid binding, GO:0035091; phosphatidylinositol binding	CGI_10016519; CGI_10022818;
		lipid binding	GO:0008289	2	0.0441	0.243	0.0335	GO:0005543; phospholipid binding, GO:0035091; phosphatidylinositol binding	CGI_10016519; CGI_10022818;
		phosphatidylinositol binding	GO:0035091	2	0.0441	0.25	0.0335	GO:0008289; lipid binding, GO:0005543; phospholipid binding	CGI_10016519; CGI_10022818;
		organonitrogen compound metabolic process	GO:1901564	7	0.0485	0.901	0.0549	-	CGI_10006854; CGI_10017869; CGI_10018499; CGI_10022817; CGI_10023269; CGI_10027188; CGI_10028884;
	Wild	cell adhesion	GO:0007155	2	0.0505	0.143	0.0481	GO:0022610; biological adhesion	CGI_10019681; CGI_10022906;
		biological adhesion	GO:0022610	2	0.0505	0.151	0.0481	GO:0007155; cell adhesion	CGI_10019681; CGI_10022906;
		integral component of membrane	GO:0016021	43	0.087	0.0159	0.2869	GO:0031224; intrinsic component of membrane	CGI_10005188; CGI_10005880; CGI_10008324; CGI_10009718; CGI_10010364; CGI_10010573; CGI_10011427; CGI_10012120; CGI_10013150; CGI_10013212; CGI_10013225; CGI_10013660; CGI_10014052; CGI_10016163; CGI_10016443; CGI_10016444; CGI_10016880; CGI_10016881; CGI_10017139; CGI_10017867; CGI_10018117; CGI_10018500; CGI_10020292; CGI_10022492; CGI_10022547; CGI_10022907; CGI_10022908; CGI_10023107; CGI_100…
		intrinsic component of membrane	GO:0031224	43	0.087	0.0238	0.2869	GO:0016021; integral component of membrane	CGI_10005188; CGI_10005880; CGI_10008324; CGI_10009718; CGI_10010364; CGI_10010573; CGI_10011427; CGI_10012120; CGI_10013150; CGI_10013212; CGI_10013225; CGI_10013660; CGI_10014052; CGI_10016163; CGI_10016443; CGI_10016444; CGI_10016880; CGI_10016881; CGI_10017139; CGI_10017867; CGI_10018117; CGI_10018500; CGI_10020292; CGI_10022492; CGI_10022547; CGI_10022907; CGI_10022908; CGI_10023107; CGI_100…
Type	Group	Name	Gene Ontology ID	# Genes	p-value	Multifunctionality	MFPvalue	Same as	Gene Members
Treatment	MBP	phospholipid binding	GO:0005543	2	0.0415	0.209	0.0395	GO:0008289; lipid binding, GO:0035091; phosphatidylinositol binding,	CGI_10016519; CGI_10022818;
		lipid binding	GO:0008289	2	0.0415	0.214	0.0395	GO:0005543; phospholipid binding, GO:0035091; phosphatidylinositol binding,	CGI_10016519; CGI_10022818;
		phosphatidylinositol binding	GO:0035091	2	0.0415	0.22	0.0395	GO:0008289; lipid binding, GO:0005543; phospholipid binding,	CGI_10016519; CGI_10022818;
		integral component of membrane	GO:0016021	52	0.0494013	0.011	0.3134	GO:0031224; intrinsic component of membrane,	CGI_10004523; CGI_10005188; CGI_10005880; CGI_10008324; CGI_10009473; CGI_10009718; CGI_10010364; CGI_10010573; CGI_10011427; CGI_10012120; CGI_10012285; CGI_10013150; CGI_10013212; CGI_10013225; CGI_10013660; CGI_10014052; CGI_10016163; CGI_10016443; CGI_10016444; CGI_10016880; CGI_10016881; CGI_10017139; CGI_10017287; CGI_10017867; CGI_10018117; CGI_10018500; CGI_10020292; CGI_10022492; CGI_100…
		intrinsic component of membrane	GO:0031224	52	0.0494013	0.0165	0.3134	GO:0016021; integral component of membrane,	CGI_10004523; CGI_10005188; CGI_10005880; CGI_10008324; CGI_10009473; CGI_10009718; CGI_10010364; CGI_10010573; CGI_10011427; CGI_10012120; CGI_10012285; CGI_10013150; CGI_10013212; CGI_10013225; CGI_10013660; CGI_10014052; CGI_10016163; CGI_10016443; CGI_10016444; CGI_10016880; CGI_10016881; CGI_10017139; CGI_10017287; CGI_10017867; CGI_10018117; CGI_10018500; CGI_10020292; CGI_10022492; CGI_100…
	Wild	membrane part	GO:0044425	45	0.0041	0.027	0.2936		CGI_10004523; CGI_10005188; CGI_10005880; CGI_10008324; CGI_10010364; CGI_10010573; CGI_10011427; CGI_10012120; CGI_10012285; CGI_10013150; CGI_10013225; CGI_10013660; CGI_10014052; CGI_10016163; CGI_10016443; CGI_10016444; CGI_10016880; CGI_10016881; CGI_10017139; CGI_10017287; CGI_10017867; CGI_10018117; CGI_10018500; CGI_10020292; CGI_10022492; CGI_10022547; CGI_10022907; CGI_10022908; CGI_100…
		integral component of membrane	GO:0016021	44	0.006	0.0135	0.284257	GO:0031224; intrinsic component of membrane,	CGI_10004523; CGI_10005188; CGI_10005880; CGI_10008324; CGI_10010364; CGI_10010573; CGI_10011427; CGI_10012120; CGI_10012285; CGI_10013150; CGI_10013225; CGI_10013660; CGI_10014052; CGI_10016163; CGI_10016443; CGI_10016444; CGI_10016880; CGI_10016881; CGI_10017139; CGI_10017287; CGI_10017867; CGI_10018117; CGI_10018500; CGI_10020292; CGI_10022492; CGI_10022547; CGI_10022907; CGI_10022908; CGI_100…
		intrinsic component of membrane	GO:0031224	44	0.006	0.0203	0.284257	GO:0016021; integral component of membrane,	CGI_10004523; CGI_10005188; CGI_10005880; CGI_10008324; CGI_10010364; CGI_10010573; CGI_10011427; CGI_10012120; CGI_10012285; CGI_10013150; CGI_10013225; CGI_10013660; CGI_10014052; CGI_10016163; CGI_10016443; CGI_10016444; CGI_10016880; CGI_10016881; CGI_10017139; CGI_10017287; CGI_10017867; CGI_10018117; CGI_10018500; CGI_10020292; CGI_10022492; CGI_10022547; CGI_10022907; CGI_10022908; CGI_100…
		membrane	GO:0016020	48	0.0095	0.00676	0.3424		CGI_10004523; CGI_10005188; CGI_10005880; CGI_10008324; CGI_10010364; CGI_10010573; CGI_10010708; CGI_10011427; CGI_10012120; CGI_10012285; CGI_10013150; CGI_10013225; CGI_10013660; CGI_10014052; CGI_10016163; CGI_10016443; CGI_10016444; CGI_10016651; CGI_10016880; CGI_10016881; CGI_10017139; CGI_10017287; CGI_10017867; CGI_10018117; CGI_10018500; CGI_10020292; CGI_10022492; CGI_10022547; CGI_100…

## Sheet: Table S5
Table S3: Total output of functional categories analyzed for effect of developmental stage in the MBP group by Ermine J Gene Score Resampling (GSR) analysis and their associated p-values
Name	ID	NumProbes	NumGenes	RawScore	Pval	CorrectedPvalue	MFPvalue	CorrectedMFPvalue	Multifunctionality	Same as	GeneMembers
cellular protein modification process	GO:0006464	2	2	3.02072	0.0309	1	0.0218	1	0.421	GO:0036211|protein modification process, GO:0043412|macromolecule modification,	CGI_10022817|CGI_10023269|
protein modification process	GO:0036211	2	2	3.02072	0.0309	1	0.0218	1	0.434	GO:0006464|cellular protein modification process, GO:0043412|macromolecule modification,	CGI_10022817|CGI_10023269|
macromolecule modification	GO:0043412	2	2	3.02072	0.0309	1	0.0218	1	0.428	GO:0036211|protein modification process, GO:0006464|cellular protein modification process,	CGI_10022817|CGI_10023269|
helicase activity	GO:0004386	2	2	3.00978	0.0316	1	0.0642	0.761229	0.217		CGI_10021922|CGI_10021923|
anion binding	GO:0043168	11	11	1.74578	0.0393	1	0.0831	0.530562	0.849		CGI_10006003|CGI_10006356|CGI_10008974|CGI_10016519|CGI_10016662|CGI_10018647|CGI_10021347|CGI_10021921|CGI_10022000|CGI_10022818|CGI_10028859|
phospholipid binding	GO:0005543	2	2	2.78194	0.0441	0.915075	0.0335	1	0.237	GO:0008289|lipid binding, GO:0035091|phosphatidylinositol binding,	CGI_10016519|CGI_10022818|
lipid binding	GO:0008289	2	2	2.78194	0.0441	0.915075	0.0335	1	0.243	GO:0005543|phospholipid binding, GO:0035091|phosphatidylinositol binding,	CGI_10016519|CGI_10022818|
phosphatidylinositol binding	GO:0035091	2	2	2.78194	0.0441	0.915075	0.0335	1	0.25	GO:0008289|lipid binding, GO:0005543|phospholipid binding,	CGI_10016519|CGI_10022818|
organonitrogen compound metabolic process	GO:1901564	7	7	1.92248	0.0485	0.8051	0.0549	1	0.901		CGI_10006854|CGI_10017869|CGI_10018499|CGI_10022817|CGI_10023269|CGI_10027188|CGI_10028884|
integral component of membrane	GO:0016021	44	44	1.259	0.0504085	0.697318	0.0835504	0.495335	0.0132	GO:0031224|intrinsic component of membrane,	CGI_10004523|CGI_10005188|CGI_10005880|CGI_10008324|CGI_10009473|CGI_10010364|CGI_10010573|CGI_10011427|CGI_10012120|CGI_10012285|CGI_10013150|CGI_10013212|CGI_10013660|CGI_10014052|CGI_10016163|CGI_10016880|CGI_10016881|CGI_10017139|CGI_10017287|CGI_10017867|CGI_10018117|CGI_10018500|CGI_10020292|CGI_10022492|CGI_10022547|CGI_10023107|CGI_10023974|CGI_10023996|CGI_10023997|CGI_10024039|CGI_10024…
intrinsic component of membrane	GO:0031224	44	44	1.259	0.0504085	0.697318	0.0835504	0.495335	0.0197	GO:0016021|integral component of membrane,	CGI_10004523|CGI_10005188|CGI_10005880|CGI_10008324|CGI_10009473|CGI_10010364|CGI_10010573|CGI_10011427|CGI_10012120|CGI_10012285|CGI_10013150|CGI_10013212|CGI_10013660|CGI_10014052|CGI_10016163|CGI_10016880|CGI_10016881|CGI_10017139|CGI_10017287|CGI_10017867|CGI_10018117|CGI_10018500|CGI_10020292|CGI_10022492|CGI_10022547|CGI_10023107|CGI_10023974|CGI_10023996|CGI_10023997|CGI_10024039|CGI_10024…
membrane part	GO:0044425	45	45	1.24292	0.0539	0.6391	0.1243	0.46895	0.0263		CGI_10004523|CGI_10005188|CGI_10005880|CGI_10008324|CGI_10009473|CGI_10010364|CGI_10010573|CGI_10011427|CGI_10012120|CGI_10012285|CGI_10013150|CGI_10013212|CGI_10013660|CGI_10014052|CGI_10016163|CGI_10016880|CGI_10016881|CGI_10017139|CGI_10017287|CGI_10017867|CGI_10018117|CGI_10018500|CGI_10020292|CGI_10022492|CGI_10022547|CGI_10023107|CGI_10023974|CGI_10023996|CGI_10023997|CGI_10024039|CGI_10024…
pyrophosphatase activity	GO:0016462	4	4	2.19618	0.057	0.591375	0.0749	0.565155	0.362	GO:0016817|hydrolase activity, acting on acid anhydrides, GO:0016818|hydrolase activity, acting on acid anhydrides, in phosphorus-containing anhydrides, GO:0017111|nucleoside-triphosphatase activity,	CGI_10005452|CGI_10011426|CGI_10021922|CGI_10021923|
hydrolase activity, acting on acid anhydrides	GO:0016817	4	4	2.19618	0.057	0.591375	0.0749	0.565155	0.355	GO:0016818|hydrolase activity, acting on acid anhydrides, in phosphorus-containing anhydrides, GO:0016462|pyrophosphatase activity, GO:0017111|nucleoside-triphosphatase activity,	CGI_10005452|CGI_10011426|CGI_10021922|CGI_10021923|
hydrolase activity, acting on acid anhydrides, in phosphorus-containing anhydrides	GO:0016818	4	4	2.19618	0.057	0.591375	0.0749	0.565155	0.349	GO:0016817|hydrolase activity, acting on acid anhydrides, GO:0016462|pyrophosphatase activity, GO:0017111|nucleoside-triphosphatase activity,	CGI_10005452|CGI_10011426|CGI_10021922|CGI_10021923|
nucleoside-triphosphatase activity	GO:0017111	4	4	2.19618	0.057	0.591375	0.0749	0.565155	0.342	GO:0016817|hydrolase activity, acting on acid anhydrides, GO:0016818|hydrolase activity, acting on acid anhydrides, in phosphorus-containing anhydrides, GO:0016462|pyrophosphatase activity,	CGI_10005452|CGI_10011426|CGI_10021922|CGI_10021923|
ATP binding	GO:0005524	7	7	1.83127	0.0622	0.573622	0.0945	0.490219	0.803	GO:0017076|purine nucleotide binding, GO:0032555|purine ribonucleotide binding, GO:0030554|adenyl nucleotide binding, GO:0032553|ribonucleotide binding, GO:0035639|purine ribonucleoside triphosphate binding, GO:0032559|adenyl ribonucleotide binding,	CGI_10006003|CGI_10016662|CGI_10018647|CGI_10021347|CGI_10021921|CGI_10022000|CGI_10028859|
purine nucleotide binding	GO:0017076	7	7	1.83127	0.0622	0.573622	0.0945	0.490219	0.796	GO:0032555|purine ribonucleotide binding, GO:0030554|adenyl nucleotide binding, GO:0032553|ribonucleotide binding, GO:0035639|purine ribonucleoside triphosphate binding, GO:0032559|adenyl ribonucleotide binding, GO:0005524|ATP binding,	CGI_10006003|CGI_10016662|CGI_10018647|CGI_10021347|CGI_10021921|CGI_10022000|CGI_10028859|
adenyl nucleotide binding	GO:0030554	7	7	1.83127	0.0622	0.573622	0.0945	0.490219	0.789	GO:0017076|purine nucleotide binding, GO:0032555|purine ribonucleotide binding, GO:0032553|ribonucleotide binding, GO:0035639|purine ribonucleoside triphosphate binding, GO:0032559|adenyl ribonucleotide binding, GO:0005524|ATP binding,	CGI_10006003|CGI_10016662|CGI_10018647|CGI_10021347|CGI_10021921|CGI_10022000|CGI_10028859|
ribonucleotide binding	GO:0032553	7	7	1.83127	0.0622	0.573622	0.0945	0.490219	0.822	GO:0017076|purine nucleotide binding, GO:0032555|purine ribonucleotide binding, GO:0030554|adenyl nucleotide binding, GO:0035639|purine ribonucleoside triphosphate binding, GO:0032559|adenyl ribonucleotide binding, GO:0005524|ATP binding,	CGI_10006003|CGI_10016662|CGI_10018647|CGI_10021347|CGI_10021921|CGI_10022000|CGI_10028859|
purine ribonucleotide binding	GO:0032555	7	7	1.83127	0.0622	0.573622	0.0945	0.490219	0.829	GO:0017076|purine nucleotide binding, GO:0030554|adenyl nucleotide binding, GO:0032553|ribonucleotide binding, GO:0035639|purine ribonucleoside triphosphate binding, GO:0032559|adenyl ribonucleotide binding, GO:0005524|ATP binding,	CGI_10006003|CGI_10016662|CGI_10018647|CGI_10021347|CGI_10021921|CGI_10022000|CGI_10028859|
adenyl ribonucleotide binding	GO:0032559	7	7	1.83127	0.0622	0.573622	0.0945	0.490219	0.816	GO:0017076|purine nucleotide binding, GO:0032555|purine ribonucleotide binding, GO:0030554|adenyl nucleotide binding, GO:0032553|ribonucleotide binding, GO:0035639|purine ribonucleoside triphosphate binding, GO:0005524|ATP binding,	CGI_10006003|CGI_10016662|CGI_10018647|CGI_10021347|CGI_10021921|CGI_10022000|CGI_10028859|
purine ribonucleoside triphosphate binding	GO:0035639	7	7	1.83127	0.0622	0.573622	0.0945	0.490219	0.809	GO:0017076|purine nucleotide binding, GO:0032555|purine ribonucleotide binding, GO:0030554|adenyl nucleotide binding, GO:0032553|ribonucleotide binding, GO:0032559|adenyl ribonucleotide binding, GO:0005524|ATP binding,	CGI_10006003|CGI_10016662|CGI_10018647|CGI_10021347|CGI_10021921|CGI_10022000|CGI_10028859|
nitrogen compound metabolic process	GO:0006807	8	8	1.70887	0.0716	0.59428	0.0628	0.868733	0.967		CGI_10006854|CGI_10017869|CGI_10018499|CGI_10022044|CGI_10022817|CGI_10023269|CGI_10027188|CGI_10028884|
kinase activity	GO:0016301	3	3	2.1058	0.0783	0.590809	0.1121	0.547312	0.118		CGI_10015408|CGI_10024889|CGI_10028315|
cellular macromolecule metabolic process	GO:0044260	3	3	2.01411	0.0919	0.635642	0.041	1	0.697	GO:0044267|cellular protein metabolic process,	CGI_10017869|CGI_10022817|CGI_10023269|
cellular protein metabolic process	GO:0044267	3	3	2.01411	0.0919	0.635642	0.041	1	0.704	GO:0044260|cellular macromolecule metabolic process,	CGI_10017869|CGI_10022817|CGI_10023269|
drug binding	GO:0008144	8	8	1.60236	0.0952	0.607815	0.12	0.474286	0.664	GO:0097367|carbohydrate derivative binding,	CGI_10006003|CGI_10016662|CGI_10018647|CGI_10021347|CGI_10021921|CGI_10022000|CGI_10022842|CGI_10028859|
carbohydrate derivative binding	GO:0097367	8	8	1.60236	0.0952	0.607815	0.12	0.474286	0.671	GO:0008144|drug binding,	CGI_10006003|CGI_10016662|CGI_10018647|CGI_10021347|CGI_10021921|CGI_10022000|CGI_10022842|CGI_10028859|
organic substance metabolic process	GO:0071704	10	10	1.5032	0.1006	0.596414	0.0838	0.463693	0.941		CGI_10006854|CGI_10013325|CGI_10017869|CGI_10018499|CGI_10022044|CGI_10022817|CGI_10023269|CGI_10027188|CGI_10027815|CGI_10028884|
membrane	GO:0016020	48	48	1.1795	0.1053	0.58266	0.1815	0.485952	0.00658		CGI_10004523|CGI_10005188|CGI_10005880|CGI_10008324|CGI_10009473|CGI_10010364|CGI_10010573|CGI_10010708|CGI_10011427|CGI_10012120|CGI_10012285|CGI_10013150|CGI_10013212|CGI_10013660|CGI_10014052|CGI_10016163|CGI_10016651|CGI_10016880|CGI_10016881|CGI_10017139|CGI_10017287|CGI_10017867|CGI_10018117|CGI_10018500|CGI_10020292|CGI_10022492|CGI_10022547|CGI_10023107|CGI_10023974|CGI_10023996|CGI_10023…
aromatic compound biosynthetic process	GO:0019438	2	2	2.15747	0.1073	0.556619	0.0687	0.712762	0.579	GO:0044271|cellular nitrogen compound biosynthetic process,	CGI_10006854|CGI_10022044|
cellular nitrogen compound biosynthetic process	GO:0044271	2	2	2.15747	0.1073	0.556619	0.0687	0.712762	0.586	GO:0019438|aromatic compound biosynthetic process,	CGI_10006854|CGI_10022044|
protein metabolic process	GO:0019538	4	4	1.80761	0.1086	0.530224	0.0584	0.96944	0.572		CGI_10017869|CGI_10022817|CGI_10023269|CGI_10028884|
nucleotide binding	GO:0000166	9	9	1.49577	0.1126	0.519211	0.1369	0.454508	0.776	GO:1901265|nucleoside phosphate binding,	CGI_10006003|CGI_10008974|CGI_10016662|CGI_10018647|CGI_10021347|CGI_10021921|CGI_10022000|CGI_10027134|CGI_10028859|
nucleoside phosphate binding	GO:1901265	9	9	1.49577	0.1126	0.519211	0.1369	0.454508	0.77	GO:0000166|nucleotide binding,	CGI_10006003|CGI_10008974|CGI_10016662|CGI_10018647|CGI_10021347|CGI_10021921|CGI_10022000|CGI_10027134|CGI_10028859|
organonitrogen compound biosynthetic process	GO:1901566	2	2	2.05112	0.1221	0.533384	0.0715	0.59345	0.605		CGI_10006854|CGI_10017869|
macromolecule metabolic process	GO:0043170	5	5	1.64167	0.1235	0.512525	0.0765	0.529125	0.678		CGI_10017869|CGI_10022817|CGI_10023269|CGI_10027188|CGI_10028884|
response to stimulus	GO:0050896	4	4	1.68073	0.1351	0.533967	0.1339	0.483204	0.375		CGI_10010787|CGI_10013211|CGI_10027299|CGI_10027711|
cellular metabolic process	GO:0044237	8	8	1.4645	0.1395	0.526295	0.069	0.636333	1		CGI_10006854|CGI_10013325|CGI_10017869|CGI_10018499|CGI_10022044|CGI_10022817|CGI_10023269|CGI_10028411|
metabolic process	GO:0008152	12	12	1.32877	0.1563	0.564039	0.1165	0.508921	0.842		CGI_10006854|CGI_10013325|CGI_10017869|CGI_10018499|CGI_10022044|CGI_10022817|CGI_10023269|CGI_10025208|CGI_10027188|CGI_10027815|CGI_10028411|CGI_10028884|
small molecule binding	GO:0036094	10	10	1.36397	0.1581	0.546763	0.1682	0.465353	0.783		CGI_10006003|CGI_10006356|CGI_10008974|CGI_10016662|CGI_10018647|CGI_10021347|CGI_10021921|CGI_10022000|CGI_10027134|CGI_10028859|
transferase activity, transferring phosphorus-containing groups	GO:0016772	4	4	1.57935	0.1624	0.539168	0.165	0.472241	0.112		CGI_10015408|CGI_10020126|CGI_10024889|CGI_10028315|
cellular process	GO:0009987	15	15	1.26073	0.1722	0.549715	0.1399	0.446604	0.888		CGI_10006854|CGI_10010787|CGI_10013325|CGI_10014051|CGI_10017869|CGI_10018499|CGI_10018501|CGI_10019329|CGI_10021409|CGI_10022044|CGI_10022817|CGI_10023269|CGI_10027299|CGI_10027711|CGI_10028411|
organic cyclic compound binding	GO:0097159	16	16	1.21509	0.2038	0.626496	0.2336	0.587539	0.638	GO:1901363|heterocyclic compound binding,	CGI_10006003|CGI_10006435|CGI_10008974|CGI_10011871|CGI_10016518|CGI_10016662|CGI_10016670|CGI_10017643|CGI_10018647|CGI_10018713|CGI_10019849|CGI_10021347|CGI_10021921|CGI_10022000|CGI_10027134|CGI_10028859|
heterocyclic compound binding	GO:1901363	16	16	1.21509	0.2038	0.626496	0.2336	0.587539	0.645	GO:0097159|organic cyclic compound binding,	CGI_10006003|CGI_10006435|CGI_10008974|CGI_10011871|CGI_10016518|CGI_10016662|CGI_10016670|CGI_10017643|CGI_10018647|CGI_10018713|CGI_10019849|CGI_10021347|CGI_10021921|CGI_10022000|CGI_10027134|CGI_10028859|
organelle organization	GO:0006996	2	2	1.63146	0.2106	0.624279	0.2362	0.576606	0.276	GO:0071840|cellular component organization or biogenesis, GO:0016043|cellular component organization,	CGI_10014051|CGI_10018501|
cellular component organization	GO:0016043	2	2	1.63146	0.2106	0.624279	0.2362	0.576606	0.263	GO:0071840|cellular component organization or biogenesis, GO:0006996|organelle organization,	CGI_10014051|CGI_10018501|
cellular component organization or biogenesis	GO:0071840	2	2	1.63146	0.2106	0.624279	0.2362	0.576606	0.27	GO:0016043|cellular component organization, GO:0006996|organelle organization,	CGI_10014051|CGI_10018501|
heterocycle biosynthetic process	GO:0018130	3	3	1.43861	0.2293	0.656272	0.1131	0.521517	0.862	GO:1901362|organic cyclic compound biosynthetic process, GO:1901576|organic substance biosynthetic process,	CGI_10006854|CGI_10017869|CGI_10022044|
organic cyclic compound biosynthetic process	GO:1901362	3	3	1.43861	0.2293	0.656272	0.1131	0.521517	0.855	GO:0018130|heterocycle biosynthetic process, GO:1901576|organic substance biosynthetic process,	CGI_10006854|CGI_10017869|CGI_10022044|
organic substance biosynthetic process	GO:1901576	3	3	1.43861	0.2293	0.656272	0.1131	0.521517	0.868	GO:0018130|heterocycle biosynthetic process, GO:1901362|organic cyclic compound biosynthetic process,	CGI_10006854|CGI_10017869|CGI_10022044|
cellular aromatic compound metabolic process	GO:0006725	4	4	1.36587	0.2329	0.644357	0.1341	0.463763	0.974	GO:1901360|organic cyclic compound metabolic process, GO:0046483|heterocycle metabolic process, GO:0034641|cellular nitrogen compound metabolic process,	CGI_10006854|CGI_10017869|CGI_10018499|CGI_10022044|
cellular nitrogen compound metabolic process	GO:0034641	4	4	1.36587	0.2329	0.644357	0.1341	0.463763	0.98	GO:1901360|organic cyclic compound metabolic process, GO:0006725|cellular aromatic compound metabolic process, GO:0046483|heterocycle metabolic process,	CGI_10006854|CGI_10017869|CGI_10018499|CGI_10022044|
heterocycle metabolic process	GO:0046483	4	4	1.36587	0.2329	0.644357	0.1341	0.463763	0.987	GO:1901360|organic cyclic compound metabolic process, GO:0006725|cellular aromatic compound metabolic process, GO:0034641|cellular nitrogen compound metabolic process,	CGI_10006854|CGI_10017869|CGI_10018499|CGI_10022044|
organic cyclic compound metabolic process	GO:1901360	4	4	1.36587	0.2329	0.644357	0.1341	0.463763	0.993	GO:0006725|cellular aromatic compound metabolic process, GO:0046483|heterocycle metabolic process, GO:0034641|cellular nitrogen compound metabolic process,	CGI_10006854|CGI_10017869|CGI_10018499|CGI_10022044|
primary metabolic process	GO:0044238	8	8	1.24409	0.2377	0.636423	0.1443	0.443589	0.836		CGI_10013325|CGI_10017869|CGI_10018499|CGI_10022044|CGI_10022817|CGI_10023269|CGI_10027815|CGI_10028884|
cofactor metabolic process	GO:0051186	3	3	1.36762	0.2581	0.669447	0.1171	0.485965	0.651	GO:0051188|cofactor biosynthetic process,	CGI_10006854|CGI_10017869|CGI_10028411|
cofactor biosynthetic process	GO:0051188	3	3	1.36762	0.2581	0.669447	0.1171	0.485965	0.658	GO:0051186|cofactor metabolic process,	CGI_10006854|CGI_10017869|CGI_10028411|
ATPase activity	GO:0016887	2	2	1.38258	0.2715	0.682864	0.2325	0.603047	0.224		CGI_10005452|CGI_10011426|
cytoskeletal protein binding	GO:0008092	2	2	1.0714	0.3245	0.792162	0.3438	0.79265	0.0855		CGI_10005879|CGI_10025109|
biosynthetic process	GO:0009058	4	4	1.07911	0.3674	0.871263	0.1624	0.4814	0.875	GO:0044249|cellular biosynthetic process,	CGI_10006854|CGI_10017869|CGI_10022044|CGI_10028411|
cellular biosynthetic process	GO:0044249	4	4	1.07911	0.3674	0.871263	0.1624	0.4814	0.882	GO:0009058|biosynthetic process,	CGI_10006854|CGI_10017869|CGI_10022044|CGI_10028411|
cell communication	GO:0007154	3	3	1.01926	0.3934	0.907006	0.2936	0.696251	0.493	GO:0023052|signaling, GO:0007165|signal transduction, GO:0051716|cellular response to stimulus,	CGI_10010787|CGI_10027299|CGI_10027711|
signal transduction	GO:0007165	3	3	1.01926	0.3934	0.907006	0.2936	0.696251	0.507	GO:0023052|signaling, GO:0007154|cell communication, GO:0051716|cellular response to stimulus,	CGI_10010787|CGI_10027299|CGI_10027711|
signaling	GO:0023052	3	3	1.01926	0.3934	0.907006	0.2936	0.696251	0.513	GO:0007154|cell communication, GO:0007165|signal transduction, GO:0051716|cellular response to stimulus,	CGI_10010787|CGI_10027299|CGI_10027711|
cellular response to stimulus	GO:0051716	3	3	1.01926	0.3934	0.907006	0.2936	0.696251	0.5	GO:0023052|signaling, GO:0007154|cell communication, GO:0007165|signal transduction,	CGI_10010787|CGI_10027299|CGI_10027711|
ion binding	GO:0043167	27	27	0.996106	0.4084	0.916141	0.3469	0.778181	0.368		CGI_10003110|CGI_10006003|CGI_10006356|CGI_10008974|CGI_10011428|CGI_10011553|CGI_10014480|CGI_10015083|CGI_10015423|CGI_10016519|CGI_10016662|CGI_10017739|CGI_10018647|CGI_10021347|CGI_10021360|CGI_10021921|CGI_10022000|CGI_10022001|CGI_10022491|CGI_10022818|CGI_10023268|CGI_10025191|CGI_10026011|CGI_10026967|CGI_10027241|CGI_10027298|CGI_10028859|
nucleic acid binding	GO:0003676	6	6	0.996593	0.4084	0.892032	0.3919	0.793359	0.105		CGI_10006435|CGI_10011871|CGI_10016518|CGI_10016670|CGI_10017643|CGI_10019849|
zinc ion binding	GO:0008270	2	2	0.752452	0.4285	0.911936	0.3978	0.750395	0.138	GO:0046914|transition metal ion binding,	CGI_10017739|CGI_10023268|
transition metal ion binding	GO:0046914	2	2	0.752452	0.4285	0.911936	0.3978	0.750395	0.132	GO:0008270|zinc ion binding,	CGI_10017739|CGI_10023268|
enzyme binding	GO:0019899	2	2	0.734656	0.4365	0.905737	0.4662	0.744127	0.0789		CGI_10019328|CGI_10021808|
non-membrane-bounded organelle	GO:0043228	2	2	0.727681	0.4406	0.891946	0.3639	0.794834	0.454	GO:0043232|intracellular non-membrane-bounded organelle,	CGI_10008717|CGI_10017103|
intracellular non-membrane-bounded organelle	GO:0043232	2	2	0.727681	0.4406	0.891946	0.3639	0.794834	0.447	GO:0043228|non-membrane-bounded organelle,	CGI_10008717|CGI_10017103|
transferase activity	GO:0016740	10	10	0.955904	0.4437	0.876836	0.4287	0.757066	0.257		CGI_10014543|CGI_10014544|CGI_10015408|CGI_10020126|CGI_10022043|CGI_10023111|CGI_10024831|CGI_10024889|CGI_10028074|CGI_10028315|
ligase activity	GO:0016874	5	5	0.928339	0.4567	0.881537	0.571	0.75227	0.0329		CGI_10013706|CGI_10015562|CGI_10020041|CGI_10020331|CGI_10021813|
hydrolase activity	GO:0016787	12	12	0.916906	0.4918	0.927714	0.4486	0.730075	0.184		CGI_10005452|CGI_10011234|CGI_10011426|CGI_10016721|CGI_10016722|CGI_10018631|CGI_10021922|CGI_10021923|CGI_10024767|CGI_10025888|CGI_10028875|CGI_10028877|
DNA binding	GO:0003677	3	3	0.758266	0.4987	0.919824	0.446	0.755469	0.145		CGI_10006435|CGI_10016518|CGI_10016670|
regulation of cellular process	GO:0050794	4	4	0.808868	0.5166	0.932126	0.3959	0.764179	0.401		CGI_10006358|CGI_10010787|CGI_10027299|CGI_10027711|
carbohydrate derivative catabolic process	GO:1901136	2	2	0.595733	0.5215	0.920947	0.3948	0.7802	0.408		CGI_10022044|CGI_10027188|
calcium ion binding	GO:0005509	3	3	0.704842	0.5281	0.913173	0.4272	0.770817	0.0658		CGI_10003110|CGI_10022491|CGI_10025191|
nucleus	GO:0005634	6	6	0.81705	0.5476	0.927567	0.4173	0.769687	0.48	GO:0043231|intracellular membrane-bounded organelle, GO:0043227|membrane-bounded organelle,	CGI_10007965|CGI_10017103|CGI_10017933|CGI_10017935|CGI_10019139|CGI_10020437|
membrane-bounded organelle	GO:0043227	6	6	0.81705	0.5476	0.927567	0.4173	0.769687	0.487	GO:0043231|intracellular membrane-bounded organelle, GO:0005634|nucleus,	CGI_10007965|CGI_10017103|CGI_10017933|CGI_10017935|CGI_10019139|CGI_10020437|
intracellular membrane-bounded organelle	GO:0043231	6	6	0.81705	0.5476	0.927567	0.4173	0.769687	0.474	GO:0043227|membrane-bounded organelle, GO:0005634|nucleus,	CGI_10007965|CGI_10017103|CGI_10017933|CGI_10017935|CGI_10019139|CGI_10020437|
purine nucleotide metabolic process	GO:0006163	2	2	0.574259	0.5522	0.916652	0.372	0.791692	0.743	GO:0009141|nucleoside triphosphate metabolic process, GO:0019693|ribose phosphate metabolic process, GO:0072521|purine-containing compound metabolic process, GO:0009144|purine nucleoside triphosphate metabolic process, GO:0009199|ribonucleoside triphosphate metabolic process, GO:0009205|purine ribonucleoside triphosphate metabolic process, GO:0009259|ribonucleotide metabolic process, GO:0009150|p…	CGI_10017869|CGI_10018499|
nucleoside triphosphate metabolic process	GO:0009141	2	2	0.574259	0.5522	0.916652	0.372	0.791692	0.763	GO:0019693|ribose phosphate metabolic process, GO:0006163|purine nucleotide metabolic process, GO:0072521|purine-containing compound metabolic process, GO:0009144|purine nucleoside triphosphate metabolic process, GO:0009199|ribonucleoside triphosphate metabolic process, GO:0009205|purine ribonucleoside triphosphate metabolic process, GO:0009259|ribonucleotide metabolic process, GO:0009150|purine …	CGI_10017869|CGI_10018499|
purine nucleoside triphosphate metabolic process	GO:0009144	2	2	0.574259	0.5522	0.916652	0.372	0.791692	0.757	GO:0009141|nucleoside triphosphate metabolic process, GO:0019693|ribose phosphate metabolic process, GO:0006163|purine nucleotide metabolic process, GO:0072521|purine-containing compound metabolic process, GO:0009199|ribonucleoside triphosphate metabolic process, GO:0009205|purine ribonucleoside triphosphate metabolic process, GO:0009259|ribonucleotide metabolic process, GO:0009150|purine ribonuc…	CGI_10017869|CGI_10018499|
purine ribonucleotide metabolic process	GO:0009150	2	2	0.574259	0.5522	0.916652	0.372	0.791692	0.75	GO:0009141|nucleoside triphosphate metabolic process, GO:0019693|ribose phosphate metabolic process, GO:0006163|purine nucleotide metabolic process, GO:0072521|purine-containing compound metabolic process, GO:0009144|purine nucleoside triphosphate metabolic process, GO:0009199|ribonucleoside triphosphate metabolic process, GO:0009205|purine ribonucleoside triphosphate metabolic process, GO:000925…	CGI_10017869|CGI_10018499|
ribonucleoside triphosphate metabolic process	GO:0009199	2	2	0.574259	0.5522	0.916652	0.372	0.791692	0.724	GO:0009141|nucleoside triphosphate metabolic process, GO:0019693|ribose phosphate metabolic process, GO:0006163|purine nucleotide metabolic process, GO:0072521|purine-containing compound metabolic process, GO:0009144|purine nucleoside triphosphate metabolic process, GO:0009205|purine ribonucleoside triphosphate metabolic process, GO:0009259|ribonucleotide metabolic process, GO:0009150|purine ribo…	CGI_10017869|CGI_10018499|
purine ribonucleoside triphosphate metabolic process	GO:0009205	2	2	0.574259	0.5522	0.916652	0.372	0.791692	0.711	GO:0009141|nucleoside triphosphate metabolic process, GO:0019693|ribose phosphate metabolic process, GO:0006163|purine nucleotide metabolic process, GO:0072521|purine-containing compound metabolic process, GO:0009144|purine nucleoside triphosphate metabolic process, GO:0009199|ribonucleoside triphosphate metabolic process, GO:0009259|ribonucleotide metabolic process, GO:0009150|purine ribonucleot…	CGI_10017869|CGI_10018499|
ribonucleotide metabolic process	GO:0009259	2	2	0.574259	0.5522	0.916652	0.372	0.791692	0.73	GO:0009141|nucleoside triphosphate metabolic process, GO:0019693|ribose phosphate metabolic process, GO:0006163|purine nucleotide metabolic process, GO:0072521|purine-containing compound metabolic process, GO:0009144|purine nucleoside triphosphate metabolic process, GO:0009199|ribonucleoside triphosphate metabolic process, GO:0009205|purine ribonucleoside triphosphate metabolic process, GO:000915…	CGI_10017869|CGI_10018499|
drug metabolic process	GO:0017144	2	2	0.574127	0.5522	0.898678	0.3756	0.77937	0.414		CGI_10018499|CGI_10028411|
ribose phosphate metabolic process	GO:0019693	2	2	0.574259	0.5522	0.916652	0.372	0.791692	0.737	GO:0009141|nucleoside triphosphate metabolic process, GO:0006163|purine nucleotide metabolic process, GO:0072521|purine-containing compound metabolic process, GO:0009144|purine nucleoside triphosphate metabolic process, GO:0009199|ribonucleoside triphosphate metabolic process, GO:0009205|purine ribonucleoside triphosphate metabolic process, GO:0009259|ribonucleotide metabolic process, GO:0009150|…	CGI_10017869|CGI_10018499|
purine-containing compound metabolic process	GO:0072521	2	2	0.574259	0.5522	0.916652	0.372	0.791692	0.717	GO:0009141|nucleoside triphosphate metabolic process, GO:0019693|ribose phosphate metabolic process, GO:0006163|purine nucleotide metabolic process, GO:0009144|purine nucleoside triphosphate metabolic process, GO:0009199|ribonucleoside triphosphate metabolic process, GO:0009205|purine ribonucleoside triphosphate metabolic process, GO:0009259|ribonucleotide metabolic process, GO:0009150|purine rib…	CGI_10017869|CGI_10018499|
S-methyltransferase activity	GO:0008172	2	2	0.56205	0.5555	0.886663	0.4464	0.741024	0.316	GO:0047150|betaine-homocysteine S-methyltransferase activity,	CGI_10014543|CGI_10014544|
betaine-homocysteine S-methyltransferase activity	GO:0047150	2	2	0.56205	0.5555	0.886663	0.4464	0.741024	0.309	GO:0008172|S-methyltransferase activity,	CGI_10014543|CGI_10014544|
intracellular	GO:0005622	7	7	0.821001	0.5602	0.877294	0.438	0.757375	0.625	GO:0043226|organelle, GO:0044424|intracellular part, GO:0043229|intracellular organelle,	CGI_10007965|CGI_10008717|CGI_10017103|CGI_10017933|CGI_10017935|CGI_10019139|CGI_10020437|
organelle	GO:0043226	7	7	0.821001	0.5602	0.877294	0.438	0.757375	0.618	GO:0044424|intracellular part, GO:0005622|intracellular, GO:0043229|intracellular organelle,	CGI_10007965|CGI_10008717|CGI_10017103|CGI_10017933|CGI_10017935|CGI_10019139|CGI_10020437|
intracellular organelle	GO:0043229	7	7	0.821001	0.5602	0.877294	0.438	0.757375	0.612	GO:0043226|organelle, GO:0044424|intracellular part, GO:0005622|intracellular,	CGI_10007965|CGI_10008717|CGI_10017103|CGI_10017933|CGI_10017935|CGI_10019139|CGI_10020437|
intracellular part	GO:0044424	7	7	0.821001	0.5602	0.877294	0.438	0.757375	0.632	GO:0043226|organelle, GO:0005622|intracellular, GO:0043229|intracellular organelle,	CGI_10007965|CGI_10008717|CGI_10017103|CGI_10017933|CGI_10017935|CGI_10019139|CGI_10020437|
cell	GO:0005623	8	8	0.785282	0.5948	0.91423	0.4928	0.717586	0.566	GO:0044464|cell part,	CGI_10007965|CGI_10008717|CGI_10017103|CGI_10017933|CGI_10017935|CGI_10019139|CGI_10020437|CGI_10027013|
cell part	GO:0044464	8	8	0.785282	0.5948	0.91423	0.4928	0.717586	0.559	GO:0005623|cell,	CGI_10007965|CGI_10008717|CGI_10017103|CGI_10017933|CGI_10017935|CGI_10019139|CGI_10020437|CGI_10027013|
localization	GO:0051179	4	4	0.654887	0.6052	0.913302	0.4884	0.73704	0.336		CGI_10014051|CGI_10018851|CGI_10023276|CGI_10027135|
carbohydrate derivative metabolic process	GO:1901135	4	4	0.584996	0.646	0.957464	0.5122	0.708543	0.895		CGI_10017869|CGI_10018499|CGI_10022044|CGI_10027188|
regulation of biological process	GO:0050789	5	5	0.647307	0.6474	0.942705	0.4974	0.699732	0.388	GO:0065007|biological regulation,	CGI_10006358|CGI_10006439|CGI_10010787|CGI_10027299|CGI_10027711|
biological regulation	GO:0065007	5	5	0.647307	0.6474	0.942705	0.4974	0.699732	0.395	GO:0050789|regulation of biological process,	CGI_10006358|CGI_10006439|CGI_10010787|CGI_10027299|CGI_10027711|
organelle part	GO:0044422	3	3	0.485122	0.6612	0.9462	0.4776	0.734089	0.691	GO:0044446|intracellular organelle part,	CGI_10007965|CGI_10008717|CGI_10017103|
intracellular organelle part	GO:0044446	3	3	0.485122	0.6612	0.9462	0.4776	0.734089	0.684	GO:0044422|organelle part,	CGI_10007965|CGI_10008717|CGI_10017103|
catabolic process	GO:0009056	3	3	0.467319	0.6735	0.947466	0.4948	0.708076	0.592	GO:1901575|organic substance catabolic process,	CGI_10013325|CGI_10022044|CGI_10027188|
organic substance catabolic process	GO:1901575	3	3	0.467319	0.6735	0.947466	0.4948	0.708076	0.599	GO:0009056|catabolic process,	CGI_10013325|CGI_10022044|CGI_10027188|
sequence-specific DNA binding	GO:0043565	2	2	0.361237	0.6796	0.940113	0.5608	0.763056	0.125		CGI_10016518|CGI_10016670|
nucleobase-containing compound metabolic process	GO:0006139	3	3	0.454034	0.6839	0.930552	0.4753	0.744338	0.928	GO:0055086|nucleobase-containing small molecule metabolic process, GO:0006753|nucleoside phosphate metabolic process, GO:0009117|nucleotide metabolic process, GO:0044281|small molecule metabolic process,	CGI_10017869|CGI_10018499|CGI_10022044|
nucleoside phosphate metabolic process	GO:0006753	3	3	0.454034	0.6839	0.930552	0.4753	0.744338	0.914	GO:0055086|nucleobase-containing small molecule metabolic process, GO:0009117|nucleotide metabolic process, GO:0044281|small molecule metabolic process, GO:0006139|nucleobase-containing compound metabolic process,	CGI_10017869|CGI_10018499|CGI_10022044|
nucleotide metabolic process	GO:0009117	3	3	0.454034	0.6839	0.930552	0.4753	0.744338	0.908	GO:0055086|nucleobase-containing small molecule metabolic process, GO:0006753|nucleoside phosphate metabolic process, GO:0044281|small molecule metabolic process, GO:0006139|nucleobase-containing compound metabolic process,	CGI_10017869|CGI_10018499|CGI_10022044|
small molecule metabolic process	GO:0044281	3	3	0.454034	0.6839	0.930552	0.4753	0.744338	0.934	GO:0055086|nucleobase-containing small molecule metabolic process, GO:0006753|nucleoside phosphate metabolic process, GO:0009117|nucleotide metabolic process, GO:0006139|nucleobase-containing compound metabolic process,	CGI_10017869|CGI_10018499|CGI_10022044|
nucleobase-containing small molecule metabolic process	GO:0055086	3	3	0.454034	0.6839	0.930552	0.4753	0.744338	0.921	GO:0006753|nucleoside phosphate metabolic process, GO:0009117|nucleotide metabolic process, GO:0044281|small molecule metabolic process, GO:0006139|nucleobase-containing compound metabolic process,	CGI_10017869|CGI_10018499|CGI_10022044|
membrane-enclosed lumen	GO:0031974	2	2	0.30533	0.7189	0.962398	0.4902	0.726546	0.539	GO:1902494|catalytic complex, GO:0043233|organelle lumen, GO:0070013|intracellular organelle lumen, GO:0031981|nuclear lumen, GO:0044428|nuclear part,	CGI_10007965|CGI_10017103|
nuclear lumen	GO:0031981	2	2	0.30533	0.7189	0.962398	0.4902	0.726546	0.546	GO:1902494|catalytic complex, GO:0043233|organelle lumen, GO:0070013|intracellular organelle lumen, GO:0031974|membrane-enclosed lumen, GO:0044428|nuclear part,	CGI_10007965|CGI_10017103|
organelle lumen	GO:0043233	2	2	0.30533	0.7189	0.962398	0.4902	0.726546	0.533	GO:1902494|catalytic complex, GO:0070013|intracellular organelle lumen, GO:0031981|nuclear lumen, GO:0031974|membrane-enclosed lumen, GO:0044428|nuclear part,	CGI_10007965|CGI_10017103|
nuclear part	GO:0044428	2	2	0.30533	0.7189	0.962398	0.4902	0.726546	0.553	GO:1902494|catalytic complex, GO:0043233|organelle lumen, GO:0070013|intracellular organelle lumen, GO:0031981|nuclear lumen, GO:0031974|membrane-enclosed lumen,	CGI_10007965|CGI_10017103|
intracellular organelle lumen	GO:0070013	2	2	0.30533	0.7189	0.962398	0.4902	0.726546	0.526	GO:1902494|catalytic complex, GO:0043233|organelle lumen, GO:0031981|nuclear lumen, GO:0031974|membrane-enclosed lumen, GO:0044428|nuclear part,	CGI_10007965|CGI_10017103|
catalytic complex	GO:1902494	2	2	0.30533	0.7189	0.962398	0.4902	0.726546	0.52	GO:0043233|organelle lumen, GO:0070013|intracellular organelle lumen, GO:0031981|nuclear lumen, GO:0031974|membrane-enclosed lumen, GO:0044428|nuclear part,	CGI_10007965|CGI_10017103|
transferase activity, transferring glycosyl groups	GO:0016757	2	2	0.303198	0.729	0.960429	0.7107	0.819279	0.0724		CGI_10022043|CGI_10028074|
carbohydrate binding	GO:0030246	4	4	0.452326	0.7422	0.962541	0.7198	0.818403	0.0526		CGI_10006356|CGI_10008323|CGI_10011524|CGI_10023496|
methyltransferase activity	GO:0008168	3	3	0.374703	0.7548	0.963822	0.5925	0.756577	0.322	GO:0016741|transferase activity, transferring one-carbon groups,	CGI_10014543|CGI_10014544|CGI_10023111|
transferase activity, transferring one-carbon groups	GO:0016741	3	3	0.374703	0.7548	0.963822	0.5925	0.756577	0.329	GO:0008168|methyltransferase activity,	CGI_10014543|CGI_10014544|CGI_10023111|
collagen trimer	GO:0005581	2	2	0.249526	0.766	0.963303	0.7028	0.821583	0.0987		CGI_10020815|CGI_10022103|
binding	GO:0005488	48	48	0.821431	0.7709	0.954996	0.6942	0.847332	0.382		CGI_10003110|CGI_10005879|CGI_10006003|CGI_10006356|CGI_10006435|CGI_10007918|CGI_10008323|CGI_10008974|CGI_10011428|CGI_10011524|CGI_10011553|CGI_10011554|CGI_10011871|CGI_10014480|CGI_10015083|CGI_10015423|CGI_10016518|CGI_10016519|CGI_10016662|CGI_10016670|CGI_10017448|CGI_10017449|CGI_10017643|CGI_10017644|CGI_10017739|CGI_10018647|CGI_10018713|CGI_10019328|CGI_10019849|CGI_10021347|CGI_10021…
catalytic activity	GO:0003824	33	33	0.787421	0.7783	0.949984	0.7761	0.836575	0.151		CGI_10005452|CGI_10006357|CGI_10011234|CGI_10011426|CGI_10011875|CGI_10011876|CGI_10013706|CGI_10014543|CGI_10014544|CGI_10015408|CGI_10015562|CGI_10016536|CGI_10016721|CGI_10016722|CGI_10016854|CGI_10018631|CGI_10020041|CGI_10020126|CGI_10020331|CGI_10021361|CGI_10021813|CGI_10021922|CGI_10021923|CGI_10022043|CGI_10023111|CGI_10024767|CGI_10024831|CGI_10024889|CGI_10025888|CGI_10028074|CGI_10028…
oxidoreductase activity, acting on single donors with incorporation of molecular oxygen, incorporation of two atoms of oxygen	GO:0016702	2	2	0.223483	0.779	0.937058	0.6102	0.767373	0.289	GO:0051213|dioxygenase activity,	CGI_10006357|CGI_10016854|
dioxygenase activity	GO:0051213	2	2	0.223483	0.779	0.937058	0.6102	0.767373	0.283	GO:0016702|oxidoreductase activity, acting on single donors with incorporation of molecular oxygen, incorporation of two atoms of oxygen,	CGI_10006357|CGI_10016854|
cellular catabolic process	GO:0044248	2	2	0.212038	0.7863	0.932327	0.5608	0.750748	0.467	GO:0046434|organophosphate catabolic process,	CGI_10013325|CGI_10022044|
organophosphate catabolic process	GO:0046434	2	2	0.212038	0.7863	0.932327	0.5608	0.750748	0.461	GO:0044248|cellular catabolic process,	CGI_10013325|CGI_10022044|
phosphorus metabolic process	GO:0006793	4	4	0.393149	0.7874	0.920482	0.5741	0.744536	0.954	GO:0006796|phosphate-containing compound metabolic process, GO:0019637|organophosphate metabolic process,	CGI_10013325|CGI_10017869|CGI_10018499|CGI_10022044|
phosphate-containing compound metabolic process	GO:0006796	4	4	0.393149	0.7874	0.920482	0.5741	0.744536	0.961	GO:0006793|phosphorus metabolic process, GO:0019637|organophosphate metabolic process,	CGI_10013325|CGI_10017869|CGI_10018499|CGI_10022044|
organophosphate metabolic process	GO:0019637	4	4	0.393149	0.7874	0.920482	0.5741	0.744536	0.947	GO:0006793|phosphorus metabolic process, GO:0006796|phosphate-containing compound metabolic process,	CGI_10013325|CGI_10017869|CGI_10018499|CGI_10022044|
protein binding	GO:0005515	9	9	0.546963	0.8257	0.951849	0.8457	0.866581	0.0921		CGI_10005879|CGI_10007918|CGI_10011554|CGI_10017448|CGI_10017449|CGI_10017644|CGI_10019328|CGI_10021808|CGI_10025109|
protein-containing complex	GO:0032991	5	5	0.390884	0.8302	0.943926	0.6753	0.836566	0.441		CGI_10007965|CGI_10008717|CGI_10017103|CGI_10020815|CGI_10022103|
coenzyme binding	GO:0050662	3	3	0.273598	0.8302	0.93117	0.6949	0.823953	0.171		CGI_10006356|CGI_10008974|CGI_10027134|
protein dimerization activity	GO:0046983	4	4	0.327546	0.841	0.930707	0.8269	0.857909	0.0592		CGI_10007918|CGI_10017448|CGI_10017449|CGI_10017644|
oxidoreductase activity	GO:0016491	3	3	0.259501	0.841	0.918461	0.6949	0.835894	0.296	GO:0016701|oxidoreductase activity, acting on single donors with incorporation of molecular oxygen,	CGI_10006357|CGI_10016536|CGI_10016854|
oxidoreductase activity, acting on single donors with incorporation of molecular oxygen	GO:0016701	3	3	0.259501	0.841	0.918461	0.6949	0.835894	0.303	GO:0016491|oxidoreductase activity,	CGI_10006357|CGI_10016536|CGI_10016854|
transport	GO:0006810	3	3	0.168087	0.9061	0.976705	0.7442	0.812745	0.191	GO:0051234|establishment of localization,	CGI_10018851|CGI_10023276|CGI_10027135|
establishment of localization	GO:0051234	3	3	0.168087	0.9061	0.976705	0.7442	0.812745	0.197	GO:0006810|transport,	CGI_10018851|CGI_10023276|CGI_10027135|
transmembrane transport	GO:0055085	2	2	0.0312603	0.9203	0.979294	0.7347	0.813068	0.164		CGI_10018851|CGI_10027135|
cofactor binding	GO:0048037	4	4	0.2052	0.9259	0.972781	0.809	0.849962	0.158		CGI_10006356|CGI_10008974|CGI_10018713|CGI_10027134|
cation binding	GO:0043169	16	16	0.480708	0.9495	0.985106	0.9265	0.9265	0.0395	GO:0046872|metal ion binding,	CGI_10003110|CGI_10011428|CGI_10011553|CGI_10014480|CGI_10015083|CGI_10015423|CGI_10017739|CGI_10021360|CGI_10022001|CGI_10022491|CGI_10023268|CGI_10025191|CGI_10026011|CGI_10026967|CGI_10027241|CGI_10027298|
metal ion binding	GO:0046872	16	16	0.480708	0.9495	0.985106	0.9265	0.9265	0.0461	GO:0043169|cation binding,	CGI_10003110|CGI_10011428|CGI_10011553|CGI_10014480|CGI_10015083|CGI_10015423|CGI_10017739|CGI_10021360|CGI_10022001|CGI_10022491|CGI_10023268|CGI_10025191|CGI_10026011|CGI_10026967|CGI_10027241|CGI_10027298|
cysteine-type peptidase activity	GO:0008234	2	2	1.606e-05	1	1	0.7283	0.816877	0.178		CGI_10016721|CGI_10016722|
peptidase activity	GO:0008233	4	4	1.006e-05	1	1	0.8834	0.894173	0.204	GO:0140096|catalytic activity, acting on a protein,	CGI_10011234|CGI_10016721|CGI_10016722|CGI_10024767|
catalytic activity, acting on a protein	GO:0140096	4	4	1.006e-05	1	1	0.8834	0.894173	0.211	GO:0008233|peptidase activity,	CGI_10011234|CGI_10016721|CGI_10016722|CGI_10024767|
peptidase activity, acting on L-amino acid peptides	GO:0070011	3	3	1.162e-05	1	1	0.8043	0.855858	0.23		CGI_10011234|CGI_10016721|CGI_10016722|

## Sheet: Table S6
Table S4: Total output of functional categories analyzed for effect of developmental stage in the Willapa group by Ermine J Gene Score Resampling (GSR) analysis and their associated p-values.
Name	ID	NumProbes	NumGenes	RawScore	Pval	CorrectedPvalue	MFPvalue	CorrectedMFPvalue	Multifunctionality	Same as	GeneMembers
cell adhesion	GO:0007155	2	2	5.71386	0.0505	1	0.0481	1	0.143	GO:0022610|biological adhesion,	CGI_10019681|CGI_10022906|
biological adhesion	GO:0022610	2	2	5.71386	0.0505	1	0.0481	1	0.151	GO:0007155|cell adhesion,	CGI_10019681|CGI_10022906|
integral component of membrane	GO:0016021	43	43	2.17978	0.087	1	0.2869	0.427014	0.0159	GO:0031224|intrinsic component of membrane,	CGI_10005188|CGI_10005880|CGI_10008324|CGI_10009718|CGI_10010364|CGI_10010573|CGI_10011427|CGI_10012120|CGI_10013150|CGI_10013212|CGI_10013225|CGI_10013660|CGI_10014052|CGI_10016163|CGI_10016443|CGI_10016444|CGI_10016880|CGI_10016881|CGI_10017139|CGI_10017867|CGI_10018117|CGI_10018500|CGI_10020292|CGI_10022492|CGI_10022547|CGI_10022907|CGI_10022908|CGI_10023107|CGI_10023996|CGI_10023997|CGI_10024…
intrinsic component of membrane	GO:0031224	43	43	2.17978	0.087	1	0.2869	0.427014	0.0238	GO:0016021|integral component of membrane,	CGI_10005188|CGI_10005880|CGI_10008324|CGI_10009718|CGI_10010364|CGI_10010573|CGI_10011427|CGI_10012120|CGI_10013150|CGI_10013212|CGI_10013225|CGI_10013660|CGI_10014052|CGI_10016163|CGI_10016443|CGI_10016444|CGI_10016880|CGI_10016881|CGI_10017139|CGI_10017867|CGI_10018117|CGI_10018500|CGI_10020292|CGI_10022492|CGI_10022547|CGI_10022907|CGI_10022908|CGI_10023107|CGI_10023996|CGI_10023997|CGI_10024…
membrane	GO:0016020	47	47	2.10947	0.0897	1	0.40948	0.476486	0.00794		CGI_10005188|CGI_10005880|CGI_10008324|CGI_10009718|CGI_10010364|CGI_10010573|CGI_10010708|CGI_10011427|CGI_10012120|CGI_10013150|CGI_10013212|CGI_10013225|CGI_10013660|CGI_10014052|CGI_10016163|CGI_10016443|CGI_10016444|CGI_10016651|CGI_10016880|CGI_10016881|CGI_10017139|CGI_10017867|CGI_10018117|CGI_10018500|CGI_10020292|CGI_10022492|CGI_10022547|CGI_10022907|CGI_10022908|CGI_10023107|CGI_10023…
cysteine-type peptidase activity	GO:0008234	2	2	3.21315	0.0946	1	0.0851	1	0.246		CGI_10016721|CGI_10016722|
membrane part	GO:0044425	44	44	2.14536	0.1016	1	0.2912	0.405148	0.0317		CGI_10005188|CGI_10005880|CGI_10008324|CGI_10009718|CGI_10010364|CGI_10010573|CGI_10011427|CGI_10012120|CGI_10013150|CGI_10013212|CGI_10013225|CGI_10013660|CGI_10014052|CGI_10016163|CGI_10016443|CGI_10016444|CGI_10016880|CGI_10016881|CGI_10017139|CGI_10017867|CGI_10018117|CGI_10018500|CGI_10020292|CGI_10022492|CGI_10022547|CGI_10022907|CGI_10022908|CGI_10023107|CGI_10023996|CGI_10023997|CGI_10024…
primary metabolic process	GO:0044238	6	6	2.89124	0.1223	1	0.0469	1	0.595		CGI_10013325|CGI_10017869|CGI_10018499|CGI_10023269|CGI_10027815|CGI_10028884|
peptidase activity	GO:0008233	5	5	2.63402	0.1466	1	0.1466	1	0.27	GO:0140096|catalytic activity, acting on a protein,	CGI_10011234|CGI_10016721|CGI_10016722|CGI_10024386|CGI_10024767|
catalytic activity, acting on a protein	GO:0140096	5	5	2.63402	0.1466	1	0.1466	1	0.278	GO:0008233|peptidase activity,	CGI_10011234|CGI_10016721|CGI_10016722|CGI_10024386|CGI_10024767|
peptidase activity, acting on L-amino acid peptides	GO:0070011	3	3	2.36759	0.158	1	0.1192	1	0.286		CGI_10011234|CGI_10016721|CGI_10016722|
organic substance metabolic process	GO:0071704	7	7	2.54775	0.1582	1	0.0607	1	0.857		CGI_10006854|CGI_10013325|CGI_10017869|CGI_10018499|CGI_10023269|CGI_10027815|CGI_10028884|
metabolic process	GO:0008152	9	9	2.25119	0.1957	1	0.0753	1	0.563		CGI_10006854|CGI_10013325|CGI_10017869|CGI_10018499|CGI_10023269|CGI_10025208|CGI_10027815|CGI_10028411|CGI_10028884|
coenzyme binding	GO:0050662	3	3	1.99265	0.2111	1	0.1498	0.95872	0.262		CGI_10006356|CGI_10008974|CGI_10027134|
drug metabolic process	GO:0017144	2	2	1.79432	0.2518	1	0.1071	1	0.437		CGI_10018499|CGI_10028411|
carbohydrate binding	GO:0030246	3	3	1.74789	0.2658	1	0.2625	0.409756	0.0714		CGI_10006356|CGI_10008323|CGI_10011524|
nucleic acid binding	GO:0003676	7	7	1.85435	0.2686	1	0.2075	0.457931	0.127		CGI_10006435|CGI_10011871|CGI_10016518|CGI_10016670|CGI_10017643|CGI_10018644|CGI_10019849|
transferase activity	GO:0016740	6	6	1.7095	0.2879	1	0.2899	0.421673	0.135		CGI_10014543|CGI_10014544|CGI_10015408|CGI_10023111|CGI_10024831|CGI_10028074|
nucleotide binding	GO:0000166	9	9	1.78689	0.3003	1	0.16	0.64	0.881	GO:1901265|nucleoside phosphate binding,	CGI_10006003|CGI_10008974|CGI_10016662|CGI_10018647|CGI_10021347|CGI_10024392|CGI_10024393|CGI_10027134|CGI_10028859|
nucleoside phosphate binding	GO:1901265	9	9	1.78689	0.3003	1	0.16	0.64	0.873	GO:0000166|nucleotide binding,	CGI_10006003|CGI_10008974|CGI_10016662|CGI_10018647|CGI_10021347|CGI_10024392|CGI_10024393|CGI_10027134|CGI_10028859|
drug binding	GO:0008144	8	8	1.69468	0.3063	1	0.1678	0.631718	0.683	GO:0097367|carbohydrate derivative binding,	CGI_10006003|CGI_10016662|CGI_10018647|CGI_10021347|CGI_10022842|CGI_10024392|CGI_10024393|CGI_10028859|
carbohydrate derivative binding	GO:0097367	8	8	1.69468	0.3063	1	0.1678	0.631718	0.69	GO:0008144|drug binding,	CGI_10006003|CGI_10016662|CGI_10018647|CGI_10021347|CGI_10022842|CGI_10024392|CGI_10024393|CGI_10028859|
small molecule binding	GO:0036094	10	10	1.69813	0.3201	1	0.1599	0.68224	0.944		CGI_10006003|CGI_10006356|CGI_10008974|CGI_10016662|CGI_10018647|CGI_10021347|CGI_10024392|CGI_10024393|CGI_10027134|CGI_10028859|
cofactor binding	GO:0048037	4	4	1.49512	0.3417	1	0.2135	0.427	0.238		CGI_10006356|CGI_10008974|CGI_10018713|CGI_10027134|
regulation of cellular process	GO:0050794	2	2	1.49873	0.3464	1	0.156	0.768	0.254		CGI_10006358|CGI_10010787|
organic cyclic compound binding	GO:0097159	17	17	1.70971	0.3516	1	0.2034	0.464914	0.603	GO:1901363|heterocyclic compound binding,	CGI_10006003|CGI_10006435|CGI_10008974|CGI_10011871|CGI_10016518|CGI_10016662|CGI_10016670|CGI_10017643|CGI_10018644|CGI_10018647|CGI_10018713|CGI_10019849|CGI_10021347|CGI_10024392|CGI_10024393|CGI_10027134|CGI_10028859|
heterocyclic compound binding	GO:1901363	17	17	1.70971	0.3516	1	0.2034	0.464914	0.611	GO:0097159|organic cyclic compound binding,	CGI_10006003|CGI_10006435|CGI_10008974|CGI_10011871|CGI_10016518|CGI_10016662|CGI_10016670|CGI_10017643|CGI_10018644|CGI_10018647|CGI_10018713|CGI_10019849|CGI_10021347|CGI_10024392|CGI_10024393|CGI_10027134|CGI_10028859|
ATP binding	GO:0005524	7	7	1.57191	0.3535	1	0.1593	0.728229	0.905	GO:0017076|purine nucleotide binding, GO:0032555|purine ribonucleotide binding, GO:0030554|adenyl nucleotide binding, GO:0032553|ribonucleotide binding, GO:0035639|purine ribonucleoside triphosphate binding, GO:0032559|adenyl ribonucleotide binding,	CGI_10006003|CGI_10016662|CGI_10018647|CGI_10021347|CGI_10024392|CGI_10024393|CGI_10028859|
purine nucleotide binding	GO:0017076	7	7	1.57191	0.3535	1	0.1593	0.728229	0.897	GO:0032555|purine ribonucleotide binding, GO:0030554|adenyl nucleotide binding, GO:0032553|ribonucleotide binding, GO:0035639|purine ribonucleoside triphosphate binding, GO:0032559|adenyl ribonucleotide binding, GO:0005524|ATP binding,	CGI_10006003|CGI_10016662|CGI_10018647|CGI_10021347|CGI_10024392|CGI_10024393|CGI_10028859|
adenyl nucleotide binding	GO:0030554	7	7	1.57191	0.3535	1	0.1593	0.728229	0.889	GO:0017076|purine nucleotide binding, GO:0032555|purine ribonucleotide binding, GO:0032553|ribonucleotide binding, GO:0035639|purine ribonucleoside triphosphate binding, GO:0032559|adenyl ribonucleotide binding, GO:0005524|ATP binding,	CGI_10006003|CGI_10016662|CGI_10018647|CGI_10021347|CGI_10024392|CGI_10024393|CGI_10028859|
ribonucleotide binding	GO:0032553	7	7	1.57191	0.3535	1	0.1593	0.728229	0.929	GO:0017076|purine nucleotide binding, GO:0032555|purine ribonucleotide binding, GO:0030554|adenyl nucleotide binding, GO:0035639|purine ribonucleoside triphosphate binding, GO:0032559|adenyl ribonucleotide binding, GO:0005524|ATP binding,	CGI_10006003|CGI_10016662|CGI_10018647|CGI_10021347|CGI_10024392|CGI_10024393|CGI_10028859|
purine ribonucleotide binding	GO:0032555	7	7	1.57191	0.3535	1	0.1593	0.728229	0.937	GO:0017076|purine nucleotide binding, GO:0030554|adenyl nucleotide binding, GO:0032553|ribonucleotide binding, GO:0035639|purine ribonucleoside triphosphate binding, GO:0032559|adenyl ribonucleotide binding, GO:0005524|ATP binding,	CGI_10006003|CGI_10016662|CGI_10018647|CGI_10021347|CGI_10024392|CGI_10024393|CGI_10028859|
adenyl ribonucleotide binding	GO:0032559	7	7	1.57191	0.3535	1	0.1593	0.728229	0.921	GO:0017076|purine nucleotide binding, GO:0032555|purine ribonucleotide binding, GO:0030554|adenyl nucleotide binding, GO:0032553|ribonucleotide binding, GO:0035639|purine ribonucleoside triphosphate binding, GO:0005524|ATP binding,	CGI_10006003|CGI_10016662|CGI_10018647|CGI_10021347|CGI_10024392|CGI_10024393|CGI_10028859|
purine ribonucleoside triphosphate binding	GO:0035639	7	7	1.57191	0.3535	1	0.1593	0.728229	0.913	GO:0017076|purine nucleotide binding, GO:0032555|purine ribonucleotide binding, GO:0030554|adenyl nucleotide binding, GO:0032553|ribonucleotide binding, GO:0032559|adenyl ribonucleotide binding, GO:0005524|ATP binding,	CGI_10006003|CGI_10016662|CGI_10018647|CGI_10021347|CGI_10024392|CGI_10024393|CGI_10028859|
hydrolase activity	GO:0016787	10	10	1.5661	0.3668	1	0.2807	0.427733	0.31		CGI_10005452|CGI_10011234|CGI_10011426|CGI_10016721|CGI_10016722|CGI_10018631|CGI_10024386|CGI_10024767|CGI_10028875|CGI_10028877|
anion binding	GO:0043168	10	10	1.48741	0.4025	1	0.185	0.56381	0.817		CGI_10006003|CGI_10006356|CGI_10008974|CGI_10016519|CGI_10016662|CGI_10018647|CGI_10021347|CGI_10024392|CGI_10024393|CGI_10028859|
transport	GO:0006810	2	2	1.3083	0.4068	1	0.1724	0.612978	0.222	GO:0051234|establishment of localization,	CGI_10023276|CGI_10027135|
establishment of localization	GO:0051234	2	2	1.3083	0.4068	1	0.1724	0.612978	0.23	GO:0006810|transport,	CGI_10023276|CGI_10027135|
response to stimulus	GO:0050896	2	2	1.25293	0.4226	1	0.2184	0.39936	0.159		CGI_10010787|CGI_10013211|
regulation of biological process	GO:0050789	3	3	1.21687	0.4642	1	0.2142	0.415418	0.294	GO:0065007|biological regulation,	CGI_10006358|CGI_10006439|CGI_10010787|
biological regulation	GO:0065007	3	3	1.21687	0.4642	1	0.2142	0.415418	0.302	GO:0050789|regulation of biological process,	CGI_10006358|CGI_10006439|CGI_10010787|
nucleus	GO:0005634	5	5	1.24506	0.4764	1	0.1991	0.471941	0.516	GO:0043231|intracellular membrane-bounded organelle, GO:0043227|membrane-bounded organelle,	CGI_10017103|CGI_10017933|CGI_10017935|CGI_10019139|CGI_10020437|
membrane-bounded organelle	GO:0043227	5	5	1.24506	0.4764	1	0.1991	0.471941	0.524	GO:0043231|intracellular membrane-bounded organelle, GO:0005634|nucleus,	CGI_10017103|CGI_10017933|CGI_10017935|CGI_10019139|CGI_10020437|
intracellular membrane-bounded organelle	GO:0043231	5	5	1.24506	0.4764	1	0.1991	0.471941	0.508	GO:0043227|membrane-bounded organelle, GO:0005634|nucleus,	CGI_10017103|CGI_10017933|CGI_10017935|CGI_10019139|CGI_10020437|
enzyme binding	GO:0019899	2	2	1.09813	0.4794	1	0.2917	0.388933	0.0952		CGI_10019328|CGI_10021808|
collagen trimer	GO:0005581	3	3	1.14663	0.4921	1	0.3646	0.440272	0.0635		CGI_10020815|CGI_10022103|CGI_10024897|
methyltransferase activity	GO:0008168	3	3	1.09178	0.5208	1	0.208	0.443733	0.341	GO:0016741|transferase activity, transferring one-carbon groups,	CGI_10014543|CGI_10014544|CGI_10023111|
transferase activity, transferring one-carbon groups	GO:0016741	3	3	1.09178	0.5208	1	0.208	0.443733	0.349	GO:0008168|methyltransferase activity,	CGI_10014543|CGI_10014544|CGI_10023111|
cytoskeleton organization	GO:0007010	2	2	0.925856	0.5357	1	0.186	0.541091	0.365		CGI_10010568|CGI_10018501|
biosynthetic process	GO:0009058	3	3	1.03866	0.5492	1	0.1446	1	0.841	GO:0051188|cofactor biosynthetic process, GO:0051186|cofactor metabolic process, GO:0044249|cellular biosynthetic process,	CGI_10006854|CGI_10017869|CGI_10028411|
cellular biosynthetic process	GO:0044249	3	3	1.03866	0.5492	1	0.1446	1	0.849	GO:0009058|biosynthetic process, GO:0051188|cofactor biosynthetic process, GO:0051186|cofactor metabolic process,	CGI_10006854|CGI_10017869|CGI_10028411|
cofactor metabolic process	GO:0051186	3	3	1.03866	0.5492	1	0.1446	1	0.825	GO:0009058|biosynthetic process, GO:0051188|cofactor biosynthetic process, GO:0044249|cellular biosynthetic process,	CGI_10006854|CGI_10017869|CGI_10028411|
cofactor biosynthetic process	GO:0051188	3	3	1.03866	0.5492	1	0.1446	1	0.833	GO:0009058|biosynthetic process, GO:0051186|cofactor metabolic process, GO:0044249|cellular biosynthetic process,	CGI_10006854|CGI_10017869|CGI_10028411|
pyrophosphatase activity	GO:0016462	2	2	0.842602	0.5589	1	0.156	0.832	0.421	GO:0016817|hydrolase activity, acting on acid anhydrides, GO:0016818|hydrolase activity, acting on acid anhydrides, in phosphorus-containing anhydrides, GO:0017111|nucleoside-triphosphatase activity, GO:0016887|ATPase activity,	CGI_10005452|CGI_10011426|
hydrolase activity, acting on acid anhydrides	GO:0016817	2	2	0.842602	0.5589	1	0.156	0.832	0.413	GO:0016818|hydrolase activity, acting on acid anhydrides, in phosphorus-containing anhydrides, GO:0016462|pyrophosphatase activity, GO:0017111|nucleoside-triphosphatase activity, GO:0016887|ATPase activity,	CGI_10005452|CGI_10011426|
hydrolase activity, acting on acid anhydrides, in phosphorus-containing anhydrides	GO:0016818	2	2	0.842602	0.5589	1	0.156	0.832	0.405	GO:0016817|hydrolase activity, acting on acid anhydrides, GO:0016462|pyrophosphatase activity, GO:0017111|nucleoside-triphosphatase activity, GO:0016887|ATPase activity,	CGI_10005452|CGI_10011426|
ATPase activity	GO:0016887	2	2	0.842602	0.5589	1	0.156	0.832	0.429	GO:0016817|hydrolase activity, acting on acid anhydrides, GO:0016818|hydrolase activity, acting on acid anhydrides, in phosphorus-containing anhydrides, GO:0016462|pyrophosphatase activity, GO:0017111|nucleoside-triphosphatase activity,	CGI_10005452|CGI_10011426|
nucleoside-triphosphatase activity	GO:0017111	2	2	0.842602	0.5589	1	0.156	0.832	0.397	GO:0016817|hydrolase activity, acting on acid anhydrides, GO:0016818|hydrolase activity, acting on acid anhydrides, in phosphorus-containing anhydrides, GO:0016462|pyrophosphatase activity, GO:0016887|ATPase activity,	CGI_10005452|CGI_10011426|
localization	GO:0051179	3	3	0.961125	0.5827	1	0.2123	0.438297	0.317		CGI_10014051|CGI_10023276|CGI_10027135|
zinc ion binding	GO:0008270	2	2	0.776198	0.585	1	0.2917	0.397209	0.198	GO:0046914|transition metal ion binding,	CGI_10017739|CGI_10023268|
transition metal ion binding	GO:0046914	2	2	0.776198	0.585	1	0.2917	0.397209	0.19	GO:0008270|zinc ion binding,	CGI_10017739|CGI_10023268|
protein dimerization activity	GO:0046983	4	4	1.003	0.5905	1	0.4587	0.515032	0.0476		CGI_10007918|CGI_10017448|CGI_10017449|CGI_10017644|
oxidoreductase activity	GO:0016491	2	2	0.701119	0.6174	1	0.3508	0.44022	0.167	GO:0016701|oxidoreductase activity, acting on single donors with incorporation of molecular oxygen,	CGI_10006357|CGI_10016536|
oxidoreductase activity, acting on single donors with incorporation of molecular oxygen	GO:0016701	2	2	0.701119	0.6174	1	0.3508	0.44022	0.175	GO:0016491|oxidoreductase activity,	CGI_10006357|CGI_10016536|
nucleobase-containing compound metabolic process	GO:0006139	2	2	0.683291	0.6272	1	0.1544	0.898327	0.77	GO:0009141|nucleoside triphosphate metabolic process, GO:0055086|nucleobase-containing small molecule metabolic process, GO:0006163|purine nucleotide metabolic process, GO:0009144|purine nucleoside triphosphate metabolic process, GO:0009199|ribonucleoside triphosphate metabolic process, GO:1901135|carbohydrate derivative metabolic process, GO:0006753|nucleoside phosphate metabolic process, GO:000…	CGI_10017869|CGI_10018499|
purine nucleotide metabolic process	GO:0006163	2	2	0.683291	0.6272	1	0.1544	0.898327	0.786	GO:0009141|nucleoside triphosphate metabolic process, GO:0055086|nucleobase-containing small molecule metabolic process, GO:0009144|purine nucleoside triphosphate metabolic process, GO:0009199|ribonucleoside triphosphate metabolic process, GO:1901135|carbohydrate derivative metabolic process, GO:0006753|nucleoside phosphate metabolic process, GO:0009117|nucleotide metabolic process, GO:0009205|pu…	CGI_10017869|CGI_10018499|
nucleoside phosphate metabolic process	GO:0006753	2	2	0.683291	0.6272	1	0.1544	0.898327	0.73	GO:0009141|nucleoside triphosphate metabolic process, GO:0055086|nucleobase-containing small molecule metabolic process, GO:0006163|purine nucleotide metabolic process, GO:0009144|purine nucleoside triphosphate metabolic process, GO:0009199|ribonucleoside triphosphate metabolic process, GO:1901135|carbohydrate derivative metabolic process, GO:0009117|nucleotide metabolic process, GO:0009205|purin…	CGI_10017869|CGI_10018499|
nucleotide metabolic process	GO:0009117	2	2	0.683291	0.6272	1	0.1544	0.898327	0.714	GO:0009141|nucleoside triphosphate metabolic process, GO:0055086|nucleobase-containing small molecule metabolic process, GO:0006163|purine nucleotide metabolic process, GO:0009144|purine nucleoside triphosphate metabolic process, GO:0009199|ribonucleoside triphosphate metabolic process, GO:1901135|carbohydrate derivative metabolic process, GO:0006753|nucleoside phosphate metabolic process, GO:000…	CGI_10017869|CGI_10018499|
nucleoside triphosphate metabolic process	GO:0009141	2	2	0.683291	0.6272	1	0.1544	0.898327	0.81	GO:0055086|nucleobase-containing small molecule metabolic process, GO:0006163|purine nucleotide metabolic process, GO:0009144|purine nucleoside triphosphate metabolic process, GO:0009199|ribonucleoside triphosphate metabolic process, GO:1901135|carbohydrate derivative metabolic process, GO:0006753|nucleoside phosphate metabolic process, GO:0009117|nucleotide metabolic process, GO:0009205|purine r…	CGI_10017869|CGI_10018499|
purine nucleoside triphosphate metabolic process	GO:0009144	2	2	0.683291	0.6272	1	0.1544	0.898327	0.802	GO:0009141|nucleoside triphosphate metabolic process, GO:0055086|nucleobase-containing small molecule metabolic process, GO:0006163|purine nucleotide metabolic process, GO:0009199|ribonucleoside triphosphate metabolic process, GO:1901135|carbohydrate derivative metabolic process, GO:0006753|nucleoside phosphate metabolic process, GO:0009117|nucleotide metabolic process, GO:0009205|purine ribonucl…	CGI_10017869|CGI_10018499|
purine ribonucleotide metabolic process	GO:0009150	2	2	0.683291	0.6272	1	0.1544	0.898327	0.794	GO:0009141|nucleoside triphosphate metabolic process, GO:0055086|nucleobase-containing small molecule metabolic process, GO:0006163|purine nucleotide metabolic process, GO:0009144|purine nucleoside triphosphate metabolic process, GO:0009199|ribonucleoside triphosphate metabolic process, GO:1901135|carbohydrate derivative metabolic process, GO:0006753|nucleoside phosphate metabolic process, GO:000…	CGI_10017869|CGI_10018499|
ribonucleoside triphosphate metabolic process	GO:0009199	2	2	0.683291	0.6272	1	0.1544	0.898327	0.722	GO:0009141|nucleoside triphosphate metabolic process, GO:0055086|nucleobase-containing small molecule metabolic process, GO:0006163|purine nucleotide metabolic process, GO:0009144|purine nucleoside triphosphate metabolic process, GO:1901135|carbohydrate derivative metabolic process, GO:0006753|nucleoside phosphate metabolic process, GO:0009117|nucleotide metabolic process, GO:0009205|purine ribon…	CGI_10017869|CGI_10018499|
purine ribonucleoside triphosphate metabolic process	GO:0009205	2	2	0.683291	0.6272	1	0.1544	0.898327	0.698	GO:0009141|nucleoside triphosphate metabolic process, GO:0055086|nucleobase-containing small molecule metabolic process, GO:0006163|purine nucleotide metabolic process, GO:0009144|purine nucleoside triphosphate metabolic process, GO:0009199|ribonucleoside triphosphate metabolic process, GO:1901135|carbohydrate derivative metabolic process, GO:0006753|nucleoside phosphate metabolic process, GO:000…	CGI_10017869|CGI_10018499|
ribonucleotide metabolic process	GO:0009259	2	2	0.683291	0.6272	1	0.1544	0.898327	0.754	GO:0009141|nucleoside triphosphate metabolic process, GO:0055086|nucleobase-containing small molecule metabolic process, GO:0006163|purine nucleotide metabolic process, GO:0009144|purine nucleoside triphosphate metabolic process, GO:0009199|ribonucleoside triphosphate metabolic process, GO:1901135|carbohydrate derivative metabolic process, GO:0006753|nucleoside phosphate metabolic process, GO:000…	CGI_10017869|CGI_10018499|
ribose phosphate metabolic process	GO:0019693	2	2	0.683291	0.6272	1	0.1544	0.898327	0.762	GO:0009141|nucleoside triphosphate metabolic process, GO:0055086|nucleobase-containing small molecule metabolic process, GO:0006163|purine nucleotide metabolic process, GO:0009144|purine nucleoside triphosphate metabolic process, GO:0009199|ribonucleoside triphosphate metabolic process, GO:1901135|carbohydrate derivative metabolic process, GO:0006753|nucleoside phosphate metabolic process, GO:000…	CGI_10017869|CGI_10018499|
small molecule metabolic process	GO:0044281	2	2	0.683291	0.6272	1	0.1544	0.898327	0.778	GO:0009141|nucleoside triphosphate metabolic process, GO:0055086|nucleobase-containing small molecule metabolic process, GO:0006163|purine nucleotide metabolic process, GO:0009144|purine nucleoside triphosphate metabolic process, GO:0009199|ribonucleoside triphosphate metabolic process, GO:1901135|carbohydrate derivative metabolic process, GO:0006753|nucleoside phosphate metabolic process, GO:000…	CGI_10017869|CGI_10018499|
nucleobase-containing small molecule metabolic process	GO:0055086	2	2	0.683291	0.6272	1	0.1544	0.898327	0.746	GO:0009141|nucleoside triphosphate metabolic process, GO:0006163|purine nucleotide metabolic process, GO:0009144|purine nucleoside triphosphate metabolic process, GO:0009199|ribonucleoside triphosphate metabolic process, GO:1901135|carbohydrate derivative metabolic process, GO:0006753|nucleoside phosphate metabolic process, GO:0009117|nucleotide metabolic process, GO:0009205|purine ribonucleoside…	CGI_10017869|CGI_10018499|
purine-containing compound metabolic process	GO:0072521	2	2	0.683291	0.6272	1	0.1544	0.898327	0.706	GO:0009141|nucleoside triphosphate metabolic process, GO:0055086|nucleobase-containing small molecule metabolic process, GO:0006163|purine nucleotide metabolic process, GO:0009144|purine nucleoside triphosphate metabolic process, GO:0009199|ribonucleoside triphosphate metabolic process, GO:1901135|carbohydrate derivative metabolic process, GO:0006753|nucleoside phosphate metabolic process, GO:000…	CGI_10017869|CGI_10018499|
carbohydrate derivative metabolic process	GO:1901135	2	2	0.683291	0.6272	1	0.1544	0.898327	0.738	GO:0009141|nucleoside triphosphate metabolic process, GO:0055086|nucleobase-containing small molecule metabolic process, GO:0006163|purine nucleotide metabolic process, GO:0009144|purine nucleoside triphosphate metabolic process, GO:0009199|ribonucleoside triphosphate metabolic process, GO:0006753|nucleoside phosphate metabolic process, GO:0009117|nucleotide metabolic process, GO:0009205|purine r…	CGI_10017869|CGI_10018499|
intracellular	GO:0005622	6	6	1.03777	0.6287	1	0.2153	0.405271	0.635	GO:0043226|organelle, GO:0044424|intracellular part, GO:0043229|intracellular organelle,	CGI_10008717|CGI_10017103|CGI_10017933|CGI_10017935|CGI_10019139|CGI_10020437|
organelle	GO:0043226	6	6	1.03777	0.6287	1	0.2153	0.405271	0.627	GO:0044424|intracellular part, GO:0005622|intracellular, GO:0043229|intracellular organelle,	CGI_10008717|CGI_10017103|CGI_10017933|CGI_10017935|CGI_10019139|CGI_10020437|
intracellular organelle	GO:0043229	6	6	1.03777	0.6287	1	0.2153	0.405271	0.619	GO:0043226|organelle, GO:0044424|intracellular part, GO:0005622|intracellular,	CGI_10008717|CGI_10017103|CGI_10017933|CGI_10017935|CGI_10019139|CGI_10020437|
intracellular part	GO:0044424	6	6	1.03777	0.6287	1	0.2153	0.405271	0.643	GO:0043226|organelle, GO:0005622|intracellular, GO:0043229|intracellular organelle,	CGI_10008717|CGI_10017103|CGI_10017933|CGI_10017935|CGI_10019139|CGI_10020437|
S-methyltransferase activity	GO:0008172	2	2	0.612969	0.664	1	0.2294	0.386358	0.333	GO:0047150|betaine-homocysteine S-methyltransferase activity,	CGI_10014543|CGI_10014544|
betaine-homocysteine S-methyltransferase activity	GO:0047150	2	2	0.612969	0.664	1	0.2294	0.386358	0.325	GO:0008172|S-methyltransferase activity,	CGI_10014543|CGI_10014544|
protein-containing complex	GO:0032991	5	5	0.923544	0.6741	1	0.2899	0.412302	0.357		CGI_10008717|CGI_10017103|CGI_10020815|CGI_10022103|CGI_10024897|
non-membrane-bounded organelle	GO:0043228	2	2	0.588907	0.6834	1	0.1724	0.580716	0.492	GO:0043232|intracellular non-membrane-bounded organelle, GO:0044422|organelle part, GO:0044446|intracellular organelle part,	CGI_10008717|CGI_10017103|
intracellular non-membrane-bounded organelle	GO:0043232	2	2	0.588907	0.6834	1	0.1724	0.580716	0.484	GO:0044422|organelle part, GO:0044446|intracellular organelle part, GO:0043228|non-membrane-bounded organelle,	CGI_10008717|CGI_10017103|
organelle part	GO:0044422	2	2	0.588907	0.6834	1	0.1724	0.580716	0.5	GO:0043232|intracellular non-membrane-bounded organelle, GO:0044446|intracellular organelle part, GO:0043228|non-membrane-bounded organelle,	CGI_10008717|CGI_10017103|
intracellular organelle part	GO:0044446	2	2	0.588907	0.6834	1	0.1724	0.580716	0.476	GO:0043232|intracellular non-membrane-bounded organelle, GO:0044422|organelle part, GO:0043228|non-membrane-bounded organelle,	CGI_10008717|CGI_10017103|
cell	GO:0005623	7	7	0.984614	0.6843	0.995345	0.2573	0.41168	0.556	GO:0044464|cell part,	CGI_10008717|CGI_10017103|CGI_10017933|CGI_10017935|CGI_10019139|CGI_10020437|CGI_10027013|
cell part	GO:0044464	7	7	0.984614	0.6843	0.995345	0.2573	0.41168	0.548	GO:0005623|cell,	CGI_10008717|CGI_10017103|CGI_10017933|CGI_10017935|CGI_10019139|CGI_10020437|CGI_10027013|
DNA binding	GO:0003677	3	3	0.714578	0.7013	0.997404	0.3712	0.439941	0.206		CGI_10006435|CGI_10016518|CGI_10016670|
organelle organization	GO:0006996	3	3	0.706161	0.7077	0.984626	0.2235	0.397333	0.389	GO:0071840|cellular component organization or biogenesis, GO:0016043|cellular component organization,	CGI_10010568|CGI_10014051|CGI_10018501|
cellular component organization	GO:0016043	3	3	0.706161	0.7077	0.984626	0.2235	0.397333	0.373	GO:0071840|cellular component organization or biogenesis, GO:0006996|organelle organization,	CGI_10010568|CGI_10014051|CGI_10018501|
cellular component organization or biogenesis	GO:0071840	3	3	0.706161	0.7077	0.984626	0.2235	0.397333	0.381	GO:0016043|cellular component organization, GO:0006996|organelle organization,	CGI_10010568|CGI_10014051|CGI_10018501|
sequence-specific DNA binding	GO:0043565	2	2	0.54568	0.7131	0.97103	0.3578	0.440369	0.183		CGI_10016518|CGI_10016670|
calcium ion binding	GO:0005509	3	3	0.690411	0.7147	0.952933	0.4763	0.525572	0.111		CGI_10003110|CGI_10022491|CGI_10025191|
cellular metabolic process	GO:0044237	6	6	0.886635	0.7284	0.95138	0.1958	0.481969	1		CGI_10006854|CGI_10013325|CGI_10017869|CGI_10018499|CGI_10023269|CGI_10028411|
cellular aromatic compound metabolic process	GO:0006725	3	3	0.617792	0.7498	0.959744	0.1769	0.56608	0.968	GO:1901360|organic cyclic compound metabolic process, GO:0046483|heterocycle metabolic process, GO:0034641|cellular nitrogen compound metabolic process,	CGI_10006854|CGI_10017869|CGI_10018499|
phosphorus metabolic process	GO:0006793	3	3	0.617614	0.7498	0.940925	0.192	0.49152	0.579	GO:0006796|phosphate-containing compound metabolic process, GO:0019637|organophosphate metabolic process,	CGI_10013325|CGI_10017869|CGI_10018499|
phosphate-containing compound metabolic process	GO:0006796	3	3	0.617614	0.7498	0.940925	0.192	0.49152	0.587	GO:0006793|phosphorus metabolic process, GO:0019637|organophosphate metabolic process,	CGI_10013325|CGI_10017869|CGI_10018499|
organophosphate metabolic process	GO:0019637	3	3	0.617614	0.7498	0.940925	0.192	0.49152	0.571	GO:0006793|phosphorus metabolic process, GO:0006796|phosphate-containing compound metabolic process,	CGI_10013325|CGI_10017869|CGI_10018499|
cellular nitrogen compound metabolic process	GO:0034641	3	3	0.617792	0.7498	0.959744	0.1769	0.56608	0.976	GO:1901360|organic cyclic compound metabolic process, GO:0006725|cellular aromatic compound metabolic process, GO:0046483|heterocycle metabolic process,	CGI_10006854|CGI_10017869|CGI_10018499|
heterocycle metabolic process	GO:0046483	3	3	0.617792	0.7498	0.959744	0.1769	0.56608	0.984	GO:1901360|organic cyclic compound metabolic process, GO:0006725|cellular aromatic compound metabolic process, GO:0034641|cellular nitrogen compound metabolic process,	CGI_10006854|CGI_10017869|CGI_10018499|
organic cyclic compound metabolic process	GO:1901360	3	3	0.617792	0.7498	0.959744	0.1769	0.56608	0.992	GO:0006725|cellular aromatic compound metabolic process, GO:0046483|heterocycle metabolic process, GO:0034641|cellular nitrogen compound metabolic process,	CGI_10006854|CGI_10017869|CGI_10018499|
catalytic activity	GO:0003824	26	26	1.17826	0.7517	0.925169	0.6904	0.712671	0.0556		CGI_10005452|CGI_10006357|CGI_10011234|CGI_10011426|CGI_10011875|CGI_10011876|CGI_10013706|CGI_10014543|CGI_10014544|CGI_10015408|CGI_10015562|CGI_10016536|CGI_10016721|CGI_10016722|CGI_10018631|CGI_10020041|CGI_10020331|CGI_10021361|CGI_10021813|CGI_10023111|CGI_10024386|CGI_10024767|CGI_10024831|CGI_10028074|CGI_10028875|CGI_10028877|
cellular process	GO:0009987	12	12	0.975296	0.7738	0.9344	0.3213	0.419657	0.865		CGI_10006854|CGI_10010568|CGI_10010787|CGI_10013325|CGI_10014051|CGI_10017869|CGI_10018499|CGI_10018501|CGI_10019329|CGI_10021409|CGI_10023269|CGI_10028411|
cellular macromolecule metabolic process	GO:0044260	2	2	0.379057	0.8139	0.964622	0.1914	0.5104	0.532	GO:0044267|cellular protein metabolic process,	CGI_10017869|CGI_10023269|
cellular protein metabolic process	GO:0044267	2	2	0.379057	0.8139	0.964622	0.1914	0.5104	0.54	GO:0044260|cellular macromolecule metabolic process,	CGI_10017869|CGI_10023269|
protein binding	GO:0005515	9	9	0.839226	0.8204	0.954647	0.5651	0.592892	0.119		CGI_10005879|CGI_10007918|CGI_10011554|CGI_10017448|CGI_10017449|CGI_10017644|CGI_10019328|CGI_10021808|CGI_10025109|
microtubule-based process	GO:0007017	2	2	0.345152	0.8343	0.953486	0.3365	0.43072	0.214		CGI_10010568|CGI_10021409|
heterocycle biosynthetic process	GO:0018130	2	2	0.345181	0.8343	0.936758	0.1892	0.52647	0.667	GO:1901362|organic cyclic compound biosynthetic process, GO:1901576|organic substance biosynthetic process, GO:1901566|organonitrogen compound biosynthetic process,	CGI_10006854|CGI_10017869|
organic cyclic compound biosynthetic process	GO:1901362	2	2	0.345181	0.8343	0.936758	0.1892	0.52647	0.659	GO:0018130|heterocycle biosynthetic process, GO:1901576|organic substance biosynthetic process, GO:1901566|organonitrogen compound biosynthetic process,	CGI_10006854|CGI_10017869|
organonitrogen compound biosynthetic process	GO:1901566	2	2	0.345181	0.8343	0.936758	0.1892	0.52647	0.651	GO:0018130|heterocycle biosynthetic process, GO:1901362|organic cyclic compound biosynthetic process, GO:1901576|organic substance biosynthetic process,	CGI_10006854|CGI_10017869|
organic substance biosynthetic process	GO:1901576	2	2	0.345181	0.8343	0.936758	0.1892	0.52647	0.675	GO:0018130|heterocycle biosynthetic process, GO:1901362|organic cyclic compound biosynthetic process, GO:1901566|organonitrogen compound biosynthetic process,	CGI_10006854|CGI_10017869|
binding	GO:0005488	43	43	1.1869	0.8359	0.922372	0.5322	0.56768	0.452		CGI_10003110|CGI_10005879|CGI_10006003|CGI_10006356|CGI_10006435|CGI_10007918|CGI_10008323|CGI_10008974|CGI_10011428|CGI_10011524|CGI_10011553|CGI_10011554|CGI_10011871|CGI_10014480|CGI_10015423|CGI_10016518|CGI_10016519|CGI_10016662|CGI_10016670|CGI_10017448|CGI_10017449|CGI_10017643|CGI_10017644|CGI_10017739|CGI_10018644|CGI_10018647|CGI_10018713|CGI_10019328|CGI_10019849|CGI_10021347|CGI_10021…
ligase activity	GO:0016874	5	5	0.625565	0.8499	0.921925	0.8926	0.8926	0.0397		CGI_10013706|CGI_10015562|CGI_10020041|CGI_10020331|CGI_10021813|
ion binding	GO:0043167	22	22	0.963294	0.8699	0.927893	0.4383	0.500914	0.444		CGI_10003110|CGI_10006003|CGI_10006356|CGI_10008974|CGI_10011428|CGI_10011553|CGI_10014480|CGI_10015423|CGI_10016519|CGI_10016662|CGI_10017739|CGI_10018647|CGI_10021347|CGI_10021360|CGI_10022491|CGI_10023268|CGI_10024392|CGI_10024393|CGI_10025191|CGI_10026967|CGI_10027241|CGI_10028859|
nitrogen compound metabolic process	GO:0006807	5	5	0.481652	0.9144	0.95937	0.2236	0.386768	0.96	GO:1901564|organonitrogen compound metabolic process,	CGI_10006854|CGI_10017869|CGI_10018499|CGI_10023269|CGI_10028884|
organonitrogen compound metabolic process	GO:1901564	5	5	0.481652	0.9144	0.95937	0.2236	0.386768	0.952	GO:0006807|nitrogen compound metabolic process,	CGI_10006854|CGI_10017869|CGI_10018499|CGI_10023269|CGI_10028884|
protein metabolic process	GO:0019538	3	3	0.252817	0.9454	0.975897	0.2337	0.383508	0.468	GO:0043170|macromolecule metabolic process,	CGI_10017869|CGI_10023269|CGI_10028884|
macromolecule metabolic process	GO:0043170	3	3	0.252817	0.9454	0.975897	0.2337	0.383508	0.46	GO:0019538|protein metabolic process,	CGI_10017869|CGI_10023269|CGI_10028884|
cytoskeletal protein binding	GO:0008092	2	2	0.0919848	0.9598	0.975035	0.5274	0.572095	0.103		CGI_10005879|CGI_10025109|
cation binding	GO:0043169	12	12	0.526528	0.987	0.987	0.8283	0.841448	0.0794	GO:0046872|metal ion binding,	CGI_10003110|CGI_10011428|CGI_10011553|CGI_10014480|CGI_10015423|CGI_10017739|CGI_10021360|CGI_10022491|CGI_10023268|CGI_10025191|CGI_10026967|CGI_10027241|
metal ion binding	GO:0046872	12	12	0.526528	0.987	0.987	0.8283	0.841448	0.0873	GO:0043169|cation binding,	CGI_10003110|CGI_10011428|CGI_10011553|CGI_10014480|CGI_10015423|CGI_10017739|CGI_10021360|CGI_10022491|CGI_10023268|CGI_10025191|CGI_10026967|CGI_10027241|

## Sheet: Table S7
Table S5: Total output of functional categories analyzed for effect of seawater treatment in the MBP group by Ermine J Gene Score Resampling (GSR) analysis and their associated p-values.
Name	ID	NumProbes	NumGenes	RawScore	Pval	CorrectedPvalue	MFPvalue	CorrectedMFPvalue	Multifunctionality	Same as	GeneMembers
phospholipid binding	GO:0005543	2	2	1.80262	0.0415	1	0.0395	0.7426	0.209	GO:0008289|lipid binding, GO:0035091|phosphatidylinositol binding,	CGI_10016519|CGI_10022818|
lipid binding	GO:0008289	2	2	1.80262	0.0415	1	0.0395	0.7426	0.214	GO:0005543|phospholipid binding, GO:0035091|phosphatidylinositol binding,	CGI_10016519|CGI_10022818|
phosphatidylinositol binding	GO:0035091	2	2	1.80262	0.0415	1	0.0395	0.7426	0.22	GO:0008289|lipid binding, GO:0005543|phospholipid binding,	CGI_10016519|CGI_10022818|
integral component of membrane	GO:0016021	52	52	0.802894	0.0494013	1	0.3134	0.499315	0.011	GO:0031224|intrinsic component of membrane,	CGI_10004523|CGI_10005188|CGI_10005880|CGI_10008324|CGI_10009473|CGI_10009718|CGI_10010364|CGI_10010573|CGI_10011427|CGI_10012120|CGI_10012285|CGI_10013150|CGI_10013212|CGI_10013225|CGI_10013660|CGI_10014052|CGI_10016163|CGI_10016443|CGI_10016444|CGI_10016880|CGI_10016881|CGI_10017139|CGI_10017287|CGI_10017867|CGI_10018117|CGI_10018500|CGI_10020292|CGI_10022492|CGI_10022547|CGI_10022907|CGI_10022…
intrinsic component of membrane	GO:0031224	52	52	0.802894	0.0494013	1	0.3134	0.499315	0.0165	GO:0016021|integral component of membrane,	CGI_10004523|CGI_10005188|CGI_10005880|CGI_10008324|CGI_10009473|CGI_10009718|CGI_10010364|CGI_10010573|CGI_10011427|CGI_10012120|CGI_10012285|CGI_10013150|CGI_10013212|CGI_10013225|CGI_10013660|CGI_10014052|CGI_10016163|CGI_10016443|CGI_10016444|CGI_10016880|CGI_10016881|CGI_10017139|CGI_10017287|CGI_10017867|CGI_10018117|CGI_10018500|CGI_10020292|CGI_10022492|CGI_10022547|CGI_10022907|CGI_10022…
membrane	GO:0016020	56	56	0.782478	0.0628	1	0.3712	0.498469	0.00549		CGI_10004523|CGI_10005188|CGI_10005880|CGI_10008324|CGI_10009473|CGI_10009718|CGI_10010364|CGI_10010573|CGI_10010708|CGI_10011427|CGI_10012120|CGI_10012285|CGI_10013150|CGI_10013212|CGI_10013225|CGI_10013660|CGI_10014052|CGI_10016163|CGI_10016443|CGI_10016444|CGI_10016651|CGI_10016880|CGI_10016881|CGI_10017139|CGI_10017287|CGI_10017867|CGI_10018117|CGI_10018500|CGI_10020292|CGI_10022492|CGI_10022…
membrane part	GO:0044425	53	53	0.788334	0.0629915	1	0.3242	0.483727	0.022		CGI_10004523|CGI_10005188|CGI_10005880|CGI_10008324|CGI_10009473|CGI_10009718|CGI_10010364|CGI_10010573|CGI_10011427|CGI_10012120|CGI_10012285|CGI_10013150|CGI_10013212|CGI_10013225|CGI_10013660|CGI_10014052|CGI_10016163|CGI_10016443|CGI_10016444|CGI_10016880|CGI_10016881|CGI_10017139|CGI_10017287|CGI_10017867|CGI_10018117|CGI_10018500|CGI_10020292|CGI_10022492|CGI_10022547|CGI_10022907|CGI_10022…
organonitrogen compound metabolic process	GO:1901564	7	7	1.1654	0.0792	1	0.0541	0.565044	0.912		CGI_10006854|CGI_10017869|CGI_10018499|CGI_10022817|CGI_10023269|CGI_10027188|CGI_10028884|
cell adhesion	GO:0007155	2	2	1.44409	0.0829	1	0.0265	1	0.11	GO:0022610|biological adhesion,	CGI_10019681|CGI_10022906|
biological adhesion	GO:0022610	2	2	1.44409	0.0829	1	0.0265	1	0.115	GO:0007155|cell adhesion,	CGI_10019681|CGI_10022906|
organic substance metabolic process	GO:0071704	11	11	1.00897	0.101	1	0.0702	0.43992	0.962		CGI_10006854|CGI_10013325|CGI_10017869|CGI_10018499|CGI_10022044|CGI_10022817|CGI_10023269|CGI_10025705|CGI_10027188|CGI_10027815|CGI_10028884|
aromatic compound biosynthetic process	GO:0019438	2	2	1.36843	0.1022	1	0.0307	1	0.61	GO:0044271|cellular nitrogen compound biosynthetic process,	CGI_10006854|CGI_10022044|
cellular nitrogen compound biosynthetic process	GO:0044271	2	2	1.36843	0.1022	1	0.0307	1	0.615	GO:0019438|aromatic compound biosynthetic process,	CGI_10006854|CGI_10022044|
nitrogen compound metabolic process	GO:0006807	8	8	1.04673	0.1036	1	0.0631	0.494283	0.967		CGI_10006854|CGI_10017869|CGI_10018499|CGI_10022044|CGI_10022817|CGI_10023269|CGI_10027188|CGI_10028884|
protein dimerization activity	GO:0046983	5	5	1.07511	0.1042	0.97948	0.1421	0.494719	0.044		CGI_10007918|CGI_10017448|CGI_10017449|CGI_10017644|CGI_10024924|
carbohydrate derivative catabolic process	GO:1901136	2	2	1.33758	0.1074	0.917782	0.0366	0.8601	0.385		CGI_10022044|CGI_10027188|
nucleic acid binding	GO:0003676	7	7	1.01333	0.1145	0.896917	0.1232	0.5264	0.0879		CGI_10006435|CGI_10011871|CGI_10016518|CGI_10016670|CGI_10017643|CGI_10018644|CGI_10019849|
organonitrogen compound biosynthetic process	GO:1901566	2	2	1.26082	0.1288	0.931323	0.0324	1	0.648		CGI_10006854|CGI_10017869|
metabolic process	GO:0008152	13	13	0.878115	0.1377	0.924557	0.0841	0.465024	0.879		CGI_10006854|CGI_10013325|CGI_10017869|CGI_10018499|CGI_10022044|CGI_10022817|CGI_10023269|CGI_10025208|CGI_10025705|CGI_10027188|CGI_10027815|CGI_10028411|CGI_10028884|
macromolecule metabolic process	GO:0043170	5	5	0.966292	0.1396	0.874827	0.0642	0.431057	0.725		CGI_10017869|CGI_10022817|CGI_10023269|CGI_10027188|CGI_10028884|
carbohydrate metabolic process	GO:0005975	2	2	1.23	0.1417	0.832488	0.0757	0.444738	0.0934		CGI_10025705|CGI_10027815|
DNA binding	GO:0003677	3	3	1.05115	0.1442	0.797341	0.1244	0.508417	0.137		CGI_10006435|CGI_10016518|CGI_10016670|
catabolic process	GO:0009056	3	3	0.979994	0.1744	0.910756	0.0559	0.477691	0.637	GO:1901575|organic substance catabolic process,	CGI_10013325|CGI_10022044|CGI_10027188|
organic substance catabolic process	GO:1901575	3	3	0.979994	0.1744	0.910756	0.0559	0.477691	0.643	GO:0009056|catabolic process,	CGI_10013325|CGI_10022044|CGI_10027188|
cellular aromatic compound metabolic process	GO:0006725	4	4	0.885793	0.1886	0.933074	0.0514	0.690229	0.973	GO:1901360|organic cyclic compound metabolic process, GO:0046483|heterocycle metabolic process, GO:0034641|cellular nitrogen compound metabolic process,	CGI_10006854|CGI_10017869|CGI_10018499|CGI_10022044|
cellular nitrogen compound metabolic process	GO:0034641	4	4	0.885793	0.1886	0.933074	0.0514	0.690229	0.978	GO:1901360|organic cyclic compound metabolic process, GO:0006725|cellular aromatic compound metabolic process, GO:0046483|heterocycle metabolic process,	CGI_10006854|CGI_10017869|CGI_10018499|CGI_10022044|
heterocycle metabolic process	GO:0046483	4	4	0.885793	0.1886	0.933074	0.0514	0.690229	0.984	GO:1901360|organic cyclic compound metabolic process, GO:0006725|cellular aromatic compound metabolic process, GO:0034641|cellular nitrogen compound metabolic process,	CGI_10006854|CGI_10017869|CGI_10018499|CGI_10022044|
organic cyclic compound metabolic process	GO:1901360	4	4	0.885793	0.1886	0.933074	0.0514	0.690229	0.989	GO:0006725|cellular aromatic compound metabolic process, GO:0046483|heterocycle metabolic process, GO:0034641|cellular nitrogen compound metabolic process,	CGI_10006854|CGI_10017869|CGI_10018499|CGI_10022044|
carbohydrate derivative metabolic process	GO:1901135	4	4	0.870369	0.1967	0.92449	0.0556	0.52264	0.907		CGI_10017869|CGI_10018499|CGI_10022044|CGI_10027188|
heterocycle biosynthetic process	GO:0018130	3	3	0.912553	0.2117	0.94761	0.0489	0.7661	0.89	GO:1901362|organic cyclic compound biosynthetic process, GO:1901576|organic substance biosynthetic process,	CGI_10006854|CGI_10017869|CGI_10022044|
organic cyclic compound biosynthetic process	GO:1901362	3	3	0.912553	0.2117	0.94761	0.0489	0.7661	0.885	GO:0018130|heterocycle biosynthetic process, GO:1901576|organic substance biosynthetic process,	CGI_10006854|CGI_10017869|CGI_10022044|
organic substance biosynthetic process	GO:1901576	3	3	0.912553	0.2117	0.94761	0.0489	0.7661	0.896	GO:0018130|heterocycle biosynthetic process, GO:1901362|organic cyclic compound biosynthetic process,	CGI_10006854|CGI_10017869|CGI_10022044|
sequence-specific DNA binding	GO:0043565	2	2	0.904305	0.2278	0.973327	0.1359	0.491331	0.143		CGI_10016518|CGI_10016670|
cellular protein modification process	GO:0006464	2	2	0.898965	0.2297	0.938774	0.0877	0.457989	0.39	GO:0036211|protein modification process, GO:0043412|macromolecule modification,	CGI_10022817|CGI_10023269|
protein modification process	GO:0036211	2	2	0.898965	0.2297	0.938774	0.0877	0.457989	0.401	GO:0006464|cellular protein modification process, GO:0043412|macromolecule modification,	CGI_10022817|CGI_10023269|
macromolecule modification	GO:0043412	2	2	0.898965	0.2297	0.938774	0.0877	0.457989	0.396	GO:0036211|protein modification process, GO:0006464|cellular protein modification process,	CGI_10022817|CGI_10023269|
cofactor metabolic process	GO:0051186	3	3	0.84055	0.2499	0.978775	0.0539	0.633325	0.654	GO:0051188|cofactor biosynthetic process,	CGI_10006854|CGI_10017869|CGI_10028411|
cofactor biosynthetic process	GO:0051188	3	3	0.84055	0.2499	0.978775	0.0539	0.633325	0.659	GO:0051186|cofactor metabolic process,	CGI_10006854|CGI_10017869|CGI_10028411|
cytoskeleton	GO:0005856	2	2	0.761765	0.2785	1	0.1347	0.506472	0.412	GO:0044430|cytoskeletal part,	CGI_10008717|CGI_10024919|
cytoskeletal part	GO:0044430	2	2	0.761765	0.2785	1	0.1347	0.506472	0.407	GO:0005856|cytoskeleton,	CGI_10008717|CGI_10024919|
calcium ion binding	GO:0005509	3	3	0.738841	0.3034	1	0.206	0.4841	0.0659		CGI_10003110|CGI_10022491|CGI_10025191|
cellular metabolic process	GO:0044237	8	8	0.700742	0.3043	1	0.0899	0.444768	1		CGI_10006854|CGI_10013325|CGI_10017869|CGI_10018499|CGI_10022044|CGI_10022817|CGI_10023269|CGI_10028411|
primary metabolic process	GO:0044238	9	9	0.679853	0.3134	1	0.1093	0.51371	0.901		CGI_10013325|CGI_10017869|CGI_10018499|CGI_10022044|CGI_10022817|CGI_10023269|CGI_10025705|CGI_10027815|CGI_10028884|
biosynthetic process	GO:0009058	4	4	0.684418	0.33	1	0.0633	0.457708	0.863	GO:0044249|cellular biosynthetic process,	CGI_10006854|CGI_10017869|CGI_10022044|CGI_10028411|
cellular biosynthetic process	GO:0044249	4	4	0.684418	0.33	1	0.0633	0.457708	0.868	GO:0009058|biosynthetic process,	CGI_10006854|CGI_10017869|CGI_10022044|CGI_10028411|
anion binding	GO:0043168	12	12	0.654469	0.3339	1	0.1508	0.506257	0.797		CGI_10006356|CGI_10008974|CGI_10016519|CGI_10016662|CGI_10018647|CGI_10021347|CGI_10021921|CGI_10022000|CGI_10022818|CGI_10024392|CGI_10024393|CGI_10028859|
helicase activity	GO:0004386	2	2	0.601406	0.3559	1	0.2228	0.487051	0.192		CGI_10021922|CGI_10021923|
S-methyltransferase activity	GO:0008172	2	2	0.59091	0.3603	1	0.1905	0.511629	0.302	GO:0047150|betaine-homocysteine S-methyltransferase activity,	CGI_10014543|CGI_10014544|
betaine-homocysteine S-methyltransferase activity	GO:0047150	2	2	0.59091	0.3603	1	0.1905	0.511629	0.297	GO:0008172|S-methyltransferase activity,	CGI_10014543|CGI_10014544|
kinase activity	GO:0016301	3	3	0.612674	0.3742	1	0.3175	0.489262	0.104		CGI_10015408|CGI_10024889|CGI_10028315|
response to stimulus	GO:0050896	5	5	0.623251	0.3783	1	0.2328	0.486293	0.374		CGI_10010787|CGI_10013211|CGI_10023362|CGI_10027299|CGI_10027711|
cellular macromolecule metabolic process	GO:0044260	3	3	0.599577	0.3873	1	0.1185	0.530429	0.731	GO:0044267|cellular protein metabolic process,	CGI_10017869|CGI_10022817|CGI_10023269|
cellular protein metabolic process	GO:0044267	3	3	0.599577	0.3873	1	0.1185	0.530429	0.736	GO:0044260|cellular macromolecule metabolic process,	CGI_10017869|CGI_10022817|CGI_10023269|
protein binding	GO:0005515	10	10	0.618983	0.3921	1	0.3487	0.489221	0.0604		CGI_10005879|CGI_10007918|CGI_10011554|CGI_10017448|CGI_10017449|CGI_10017644|CGI_10019328|CGI_10021808|CGI_10024924|CGI_10025109|
enzyme inhibitor activity	GO:0004857	2	2	0.526588	0.3929	0.998178	0.1923	0.488546	0.341	GO:0061134|peptidase regulator activity, GO:0030414|peptidase inhibitor activity,	CGI_10028285|CGI_10028286|
peptidase inhibitor activity	GO:0030414	2	2	0.526588	0.3929	0.998178	0.1923	0.488546	0.346	GO:0004857|enzyme inhibitor activity, GO:0061134|peptidase regulator activity,	CGI_10028285|CGI_10028286|
peptidase regulator activity	GO:0061134	2	2	0.526588	0.3929	0.998178	0.1923	0.488546	0.335	GO:0004857|enzyme inhibitor activity, GO:0030414|peptidase inhibitor activity,	CGI_10028285|CGI_10028286|
protein metabolic process	GO:0019538	4	4	0.59308	0.4054	1	0.1302	0.50995	0.621		CGI_10017869|CGI_10022817|CGI_10023269|CGI_10028884|
non-membrane-bounded organelle	GO:0043228	3	3	0.55271	0.4151	1	0.1651	0.517313	0.681	GO:0043232|intracellular non-membrane-bounded organelle,	CGI_10008717|CGI_10017103|CGI_10024919|
intracellular non-membrane-bounded organelle	GO:0043232	3	3	0.55271	0.4151	1	0.1651	0.517313	0.676	GO:0043228|non-membrane-bounded organelle,	CGI_10008717|CGI_10017103|CGI_10024919|
intracellular signal transduction	GO:0035556	2	2	0.492064	0.4167	0.979245	0.1923	0.475689	0.363		CGI_10023362|CGI_10027711|
regulation of transcription, DNA-templated	GO:0006355	2	2	0.491021	0.4176	0.957424	0.1758	0.516413	0.549	GO:0060255|regulation of macromolecule metabolic process, GO:2001141|regulation of RNA biosynthetic process, GO:0051252|regulation of RNA metabolic process, GO:0051171|regulation of nitrogen compound metabolic process, GO:1903506|regulation of nucleic acid-templated transcription, GO:0009889|regulation of biosynthetic process, GO:0019222|regulation of metabolic process, GO:0031323|regulation of c…	CGI_10006358|CGI_10024377|
regulation of biosynthetic process	GO:0009889	2	2	0.491021	0.4176	0.957424	0.1758	0.516413	0.582	GO:0060255|regulation of macromolecule metabolic process, GO:2001141|regulation of RNA biosynthetic process, GO:0051252|regulation of RNA metabolic process, GO:0006355|regulation of transcription, DNA-templated, GO:0051171|regulation of nitrogen compound metabolic process, GO:1903506|regulation of nucleic acid-templated transcription, GO:0019222|regulation of metabolic process, GO:0031323|regulat…	CGI_10006358|CGI_10024377|
regulation of gene expression	GO:0010468	2	2	0.491021	0.4176	0.957424	0.1758	0.516413	0.571	GO:0060255|regulation of macromolecule metabolic process, GO:2001141|regulation of RNA biosynthetic process, GO:0051252|regulation of RNA metabolic process, GO:0006355|regulation of transcription, DNA-templated, GO:0051171|regulation of nitrogen compound metabolic process, GO:1903506|regulation of nucleic acid-templated transcription, GO:0009889|regulation of biosynthetic process, GO:0019222|regu…	CGI_10006358|CGI_10024377|
regulation of macromolecule biosynthetic process	GO:0010556	2	2	0.491021	0.4176	0.957424	0.1758	0.516413	0.527	GO:0060255|regulation of macromolecule metabolic process, GO:2001141|regulation of RNA biosynthetic process, GO:0051252|regulation of RNA metabolic process, GO:0006355|regulation of transcription, DNA-templated, GO:0051171|regulation of nitrogen compound metabolic process, GO:1903506|regulation of nucleic acid-templated transcription, GO:0009889|regulation of biosynthetic process, GO:0019222|regu…	CGI_10006358|CGI_10024377|
regulation of nucleobase-containing compound metabolic process	GO:0019219	2	2	0.491021	0.4176	0.957424	0.1758	0.516413	0.555	GO:0060255|regulation of macromolecule metabolic process, GO:2001141|regulation of RNA biosynthetic process, GO:0051252|regulation of RNA metabolic process, GO:0006355|regulation of transcription, DNA-templated, GO:0051171|regulation of nitrogen compound metabolic process, GO:1903506|regulation of nucleic acid-templated transcription, GO:0009889|regulation of biosynthetic process, GO:0019222|regu…	CGI_10006358|CGI_10024377|
regulation of metabolic process	GO:0019222	2	2	0.491021	0.4176	0.957424	0.1758	0.516413	0.599	GO:0060255|regulation of macromolecule metabolic process, GO:2001141|regulation of RNA biosynthetic process, GO:0051252|regulation of RNA metabolic process, GO:0006355|regulation of transcription, DNA-templated, GO:0051171|regulation of nitrogen compound metabolic process, GO:1903506|regulation of nucleic acid-templated transcription, GO:0009889|regulation of biosynthetic process, GO:0031323|regu…	CGI_10006358|CGI_10024377|
regulation of cellular metabolic process	GO:0031323	2	2	0.491021	0.4176	0.957424	0.1758	0.516413	0.566	GO:0060255|regulation of macromolecule metabolic process, GO:2001141|regulation of RNA biosynthetic process, GO:0051252|regulation of RNA metabolic process, GO:0006355|regulation of transcription, DNA-templated, GO:0051171|regulation of nitrogen compound metabolic process, GO:1903506|regulation of nucleic acid-templated transcription, GO:0009889|regulation of biosynthetic process, GO:0019222|regu…	CGI_10006358|CGI_10024377|
regulation of cellular biosynthetic process	GO:0031326	2	2	0.491021	0.4176	0.957424	0.1758	0.516413	0.56	GO:0060255|regulation of macromolecule metabolic process, GO:2001141|regulation of RNA biosynthetic process, GO:0051252|regulation of RNA metabolic process, GO:0006355|regulation of transcription, DNA-templated, GO:0051171|regulation of nitrogen compound metabolic process, GO:1903506|regulation of nucleic acid-templated transcription, GO:0009889|regulation of biosynthetic process, GO:0019222|regu…	CGI_10006358|CGI_10024377|
regulation of nitrogen compound metabolic process	GO:0051171	2	2	0.491021	0.4176	0.957424	0.1758	0.516413	0.544	GO:0060255|regulation of macromolecule metabolic process, GO:2001141|regulation of RNA biosynthetic process, GO:0051252|regulation of RNA metabolic process, GO:0006355|regulation of transcription, DNA-templated, GO:1903506|regulation of nucleic acid-templated transcription, GO:0009889|regulation of biosynthetic process, GO:0019222|regulation of metabolic process, GO:0031323|regulation of cellular…	CGI_10006358|CGI_10024377|
regulation of RNA metabolic process	GO:0051252	2	2	0.491021	0.4176	0.957424	0.1758	0.516413	0.577	GO:0060255|regulation of macromolecule metabolic process, GO:2001141|regulation of RNA biosynthetic process, GO:0006355|regulation of transcription, DNA-templated, GO:0051171|regulation of nitrogen compound metabolic process, GO:1903506|regulation of nucleic acid-templated transcription, GO:0009889|regulation of biosynthetic process, GO:0019222|regulation of metabolic process, GO:0031323|regulati…	CGI_10006358|CGI_10024377|
regulation of macromolecule metabolic process	GO:0060255	2	2	0.491021	0.4176	0.957424	0.1758	0.516413	0.588	GO:2001141|regulation of RNA biosynthetic process, GO:0051252|regulation of RNA metabolic process, GO:0006355|regulation of transcription, DNA-templated, GO:0051171|regulation of nitrogen compound metabolic process, GO:1903506|regulation of nucleic acid-templated transcription, GO:0009889|regulation of biosynthetic process, GO:0019222|regulation of metabolic process, GO:0031323|regulation of cell…	CGI_10006358|CGI_10024377|
regulation of primary metabolic process	GO:0080090	2	2	0.491021	0.4176	0.957424	0.1758	0.516413	0.604	GO:0060255|regulation of macromolecule metabolic process, GO:2001141|regulation of RNA biosynthetic process, GO:0051252|regulation of RNA metabolic process, GO:0006355|regulation of transcription, DNA-templated, GO:0051171|regulation of nitrogen compound metabolic process, GO:1903506|regulation of nucleic acid-templated transcription, GO:0009889|regulation of biosynthetic process, GO:0019222|regu…	CGI_10006358|CGI_10024377|
regulation of nucleic acid-templated transcription	GO:1903506	2	2	0.491021	0.4176	0.957424	0.1758	0.516413	0.533	GO:0060255|regulation of macromolecule metabolic process, GO:2001141|regulation of RNA biosynthetic process, GO:0051252|regulation of RNA metabolic process, GO:0006355|regulation of transcription, DNA-templated, GO:0051171|regulation of nitrogen compound metabolic process, GO:0009889|regulation of biosynthetic process, GO:0019222|regulation of metabolic process, GO:0031323|regulation of cellular …	CGI_10006358|CGI_10024377|
regulation of cellular macromolecule biosynthetic process	GO:2000112	2	2	0.491021	0.4176	0.957424	0.1758	0.516413	0.593	GO:0060255|regulation of macromolecule metabolic process, GO:2001141|regulation of RNA biosynthetic process, GO:0051252|regulation of RNA metabolic process, GO:0006355|regulation of transcription, DNA-templated, GO:0051171|regulation of nitrogen compound metabolic process, GO:1903506|regulation of nucleic acid-templated transcription, GO:0009889|regulation of biosynthetic process, GO:0019222|regu…	CGI_10006358|CGI_10024377|
regulation of RNA biosynthetic process	GO:2001141	2	2	0.491021	0.4176	0.957424	0.1758	0.516413	0.538	GO:0060255|regulation of macromolecule metabolic process, GO:0051252|regulation of RNA metabolic process, GO:0006355|regulation of transcription, DNA-templated, GO:0051171|regulation of nitrogen compound metabolic process, GO:1903506|regulation of nucleic acid-templated transcription, GO:0009889|regulation of biosynthetic process, GO:0019222|regulation of metabolic process, GO:0031323|regulation …	CGI_10006358|CGI_10024377|
ligase activity	GO:0016874	5	5	0.568261	0.4343	0.972005	0.3294	0.469145	0.0275		CGI_10013706|CGI_10015562|CGI_10020041|CGI_10020331|CGI_10021813|
organic cyclic compound binding	GO:0097159	19	19	0.585067	0.4605	1	0.2331	0.476335	0.495	GO:1901363|heterocyclic compound binding,	CGI_10006435|CGI_10008974|CGI_10011871|CGI_10016518|CGI_10016662|CGI_10016670|CGI_10017643|CGI_10018644|CGI_10018647|CGI_10018713|CGI_10019849|CGI_10021347|CGI_10021921|CGI_10022000|CGI_10024392|CGI_10024393|CGI_10025704|CGI_10027134|CGI_10028859|
heterocyclic compound binding	GO:1901363	19	19	0.585067	0.4605	1	0.2331	0.476335	0.5	GO:0097159|organic cyclic compound binding,	CGI_10006435|CGI_10008974|CGI_10011871|CGI_10016518|CGI_10016662|CGI_10016670|CGI_10017643|CGI_10018644|CGI_10018647|CGI_10018713|CGI_10019849|CGI_10021347|CGI_10021921|CGI_10022000|CGI_10024392|CGI_10024393|CGI_10025704|CGI_10027134|CGI_10028859|
cell communication	GO:0007154	4	4	0.517742	0.4685	1	0.2011	0.484703	0.505	GO:0023052|signaling, GO:0007165|signal transduction, GO:0051716|cellular response to stimulus,	CGI_10010787|CGI_10023362|CGI_10027299|CGI_10027711|
signal transduction	GO:0007165	4	4	0.517742	0.4685	1	0.2011	0.484703	0.516	GO:0023052|signaling, GO:0007154|cell communication, GO:0051716|cellular response to stimulus,	CGI_10010787|CGI_10023362|CGI_10027299|CGI_10027711|
signaling	GO:0023052	4	4	0.517742	0.4685	1	0.2011	0.484703	0.522	GO:0007154|cell communication, GO:0007165|signal transduction, GO:0051716|cellular response to stimulus,	CGI_10010787|CGI_10023362|CGI_10027299|CGI_10027711|
cellular response to stimulus	GO:0051716	4	4	0.517742	0.4685	1	0.2011	0.484703	0.511	GO:0023052|signaling, GO:0007154|cell communication, GO:0007165|signal transduction,	CGI_10010787|CGI_10023362|CGI_10027299|CGI_10027711|
purine nucleotide metabolic process	GO:0006163	2	2	0.403158	0.4891	1	0.1795	0.496265	0.83	GO:0009141|nucleoside triphosphate metabolic process, GO:0019693|ribose phosphate metabolic process, GO:0072521|purine-containing compound metabolic process, GO:0009144|purine nucleoside triphosphate metabolic process, GO:0009199|ribonucleoside triphosphate metabolic process, GO:0009205|purine ribonucleoside triphosphate metabolic process, GO:0009259|ribonucleotide metabolic process, GO:0009150|p…	CGI_10017869|CGI_10018499|
nucleoside triphosphate metabolic process	GO:0009141	2	2	0.403158	0.4891	1	0.1795	0.496265	0.846	GO:0019693|ribose phosphate metabolic process, GO:0006163|purine nucleotide metabolic process, GO:0072521|purine-containing compound metabolic process, GO:0009144|purine nucleoside triphosphate metabolic process, GO:0009199|ribonucleoside triphosphate metabolic process, GO:0009205|purine ribonucleoside triphosphate metabolic process, GO:0009259|ribonucleotide metabolic process, GO:0009150|purine …	CGI_10017869|CGI_10018499|
purine nucleoside triphosphate metabolic process	GO:0009144	2	2	0.403158	0.4891	1	0.1795	0.496265	0.841	GO:0009141|nucleoside triphosphate metabolic process, GO:0019693|ribose phosphate metabolic process, GO:0006163|purine nucleotide metabolic process, GO:0072521|purine-containing compound metabolic process, GO:0009199|ribonucleoside triphosphate metabolic process, GO:0009205|purine ribonucleoside triphosphate metabolic process, GO:0009259|ribonucleotide metabolic process, GO:0009150|purine ribonuc…	CGI_10017869|CGI_10018499|
purine ribonucleotide metabolic process	GO:0009150	2	2	0.403158	0.4891	1	0.1795	0.496265	0.835	GO:0009141|nucleoside triphosphate metabolic process, GO:0019693|ribose phosphate metabolic process, GO:0006163|purine nucleotide metabolic process, GO:0072521|purine-containing compound metabolic process, GO:0009144|purine nucleoside triphosphate metabolic process, GO:0009199|ribonucleoside triphosphate metabolic process, GO:0009205|purine ribonucleoside triphosphate metabolic process, GO:000925…	CGI_10017869|CGI_10018499|
ribonucleoside triphosphate metabolic process	GO:0009199	2	2	0.403158	0.4891	1	0.1795	0.496265	0.813	GO:0009141|nucleoside triphosphate metabolic process, GO:0019693|ribose phosphate metabolic process, GO:0006163|purine nucleotide metabolic process, GO:0072521|purine-containing compound metabolic process, GO:0009144|purine nucleoside triphosphate metabolic process, GO:0009205|purine ribonucleoside triphosphate metabolic process, GO:0009259|ribonucleotide metabolic process, GO:0009150|purine ribo…	CGI_10017869|CGI_10018499|
purine ribonucleoside triphosphate metabolic process	GO:0009205	2	2	0.403158	0.4891	1	0.1795	0.496265	0.802	GO:0009141|nucleoside triphosphate metabolic process, GO:0019693|ribose phosphate metabolic process, GO:0006163|purine nucleotide metabolic process, GO:0072521|purine-containing compound metabolic process, GO:0009144|purine nucleoside triphosphate metabolic process, GO:0009199|ribonucleoside triphosphate metabolic process, GO:0009259|ribonucleotide metabolic process, GO:0009150|purine ribonucleot…	CGI_10017869|CGI_10018499|
ribonucleotide metabolic process	GO:0009259	2	2	0.403158	0.4891	1	0.1795	0.496265	0.819	GO:0009141|nucleoside triphosphate metabolic process, GO:0019693|ribose phosphate metabolic process, GO:0006163|purine nucleotide metabolic process, GO:0072521|purine-containing compound metabolic process, GO:0009144|purine nucleoside triphosphate metabolic process, GO:0009199|ribonucleoside triphosphate metabolic process, GO:0009205|purine ribonucleoside triphosphate metabolic process, GO:000915…	CGI_10017869|CGI_10018499|
ribose phosphate metabolic process	GO:0019693	2	2	0.403158	0.4891	1	0.1795	0.496265	0.824	GO:0009141|nucleoside triphosphate metabolic process, GO:0006163|purine nucleotide metabolic process, GO:0072521|purine-containing compound metabolic process, GO:0009144|purine nucleoside triphosphate metabolic process, GO:0009199|ribonucleoside triphosphate metabolic process, GO:0009205|purine ribonucleoside triphosphate metabolic process, GO:0009259|ribonucleotide metabolic process, GO:0009150|…	CGI_10017869|CGI_10018499|
purine-containing compound metabolic process	GO:0072521	2	2	0.403158	0.4891	1	0.1795	0.496265	0.808	GO:0009141|nucleoside triphosphate metabolic process, GO:0019693|ribose phosphate metabolic process, GO:0006163|purine nucleotide metabolic process, GO:0009144|purine nucleoside triphosphate metabolic process, GO:0009199|ribonucleoside triphosphate metabolic process, GO:0009205|purine ribonucleoside triphosphate metabolic process, GO:0009259|ribonucleotide metabolic process, GO:0009150|purine rib…	CGI_10017869|CGI_10018499|
cytoskeleton organization	GO:0007010	2	2	0.402758	0.4968	1	0.2398	0.469608	0.231		CGI_10010568|CGI_10018501|
drug metabolic process	GO:0017144	2	2	0.402764	0.4968	0.9936	0.1905	0.497417	0.379		CGI_10018499|CGI_10028411|
enzyme binding	GO:0019899	2	2	0.375817	0.5203	1	0.4681	0.55698	0.0714		CGI_10019328|CGI_10021808|
regulation of cellular process	GO:0050794	6	6	0.508835	0.5213	1	0.1733	0.52549	0.874		CGI_10006358|CGI_10010787|CGI_10023362|CGI_10024377|CGI_10027299|CGI_10027711|
transferase activity, transferring phosphorus-containing groups	GO:0016772	4	4	0.459505	0.5256	0.988128	0.4192	0.532497	0.0989		CGI_10015408|CGI_10020126|CGI_10024889|CGI_10028315|
hydrolase activity	GO:0016787	13	13	0.523562	0.5442	1	0.3753	0.496876	0.17		CGI_10005452|CGI_10011234|CGI_10011426|CGI_10016721|CGI_10016722|CGI_10018631|CGI_10021922|CGI_10021923|CGI_10024386|CGI_10024767|CGI_10025888|CGI_10028875|CGI_10028877|
ion binding	GO:0043167	29	29	0.55718	0.5459	0.986819	0.4038	0.519962	0.308		CGI_10003110|CGI_10006356|CGI_10008974|CGI_10011428|CGI_10011553|CGI_10014480|CGI_10015083|CGI_10015423|CGI_10016519|CGI_10016662|CGI_10017739|CGI_10018647|CGI_10021347|CGI_10021360|CGI_10021921|CGI_10022000|CGI_10022001|CGI_10022491|CGI_10022818|CGI_10023268|CGI_10024392|CGI_10024393|CGI_10025191|CGI_10026967|CGI_10027241|CGI_10027298|CGI_10028239|CGI_10028246|CGI_10028859|
methyltransferase activity	GO:0008168	3	3	0.393941	0.556	0.986113	0.2792	0.495185	0.275	GO:0016741|transferase activity, transferring one-carbon groups,	CGI_10014543|CGI_10014544|CGI_10023111|
transferase activity, transferring one-carbon groups	GO:0016741	3	3	0.393941	0.556	0.986113	0.2792	0.495185	0.28	GO:0008168|methyltransferase activity,	CGI_10014543|CGI_10014544|CGI_10023111|
organelle part	GO:0044422	4	4	0.414534	0.5722	0.996052	0.179	0.509879	0.857	GO:0044446|intracellular organelle part,	CGI_10007965|CGI_10008717|CGI_10017103|CGI_10024919|
intracellular organelle part	GO:0044446	4	4	0.414534	0.5722	0.996052	0.179	0.509879	0.852	GO:0044422|organelle part,	CGI_10007965|CGI_10008717|CGI_10017103|CGI_10024919|
enzyme regulator activity	GO:0030234	3	3	0.351059	0.5971	1	0.2874	0.491193	0.291	GO:0098772|molecular function regulator,	CGI_10018645|CGI_10028285|CGI_10028286|
molecular function regulator	GO:0098772	3	3	0.351059	0.5971	1	0.2874	0.491193	0.286	GO:0030234|enzyme regulator activity,	CGI_10018645|CGI_10028285|CGI_10028286|
pyrophosphatase activity	GO:0016462	4	4	0.385806	0.6047	1	0.3191	0.483797	0.33	GO:0016817|hydrolase activity, acting on acid anhydrides, GO:0016818|hydrolase activity, acting on acid anhydrides, in phosphorus-containing anhydrides, GO:0017111|nucleoside-triphosphatase activity,	CGI_10005452|CGI_10011426|CGI_10021922|CGI_10021923|
hydrolase activity, acting on acid anhydrides	GO:0016817	4	4	0.385806	0.6047	1	0.3191	0.483797	0.324	GO:0016818|hydrolase activity, acting on acid anhydrides, in phosphorus-containing anhydrides, GO:0016462|pyrophosphatase activity, GO:0017111|nucleoside-triphosphatase activity,	CGI_10005452|CGI_10011426|CGI_10021922|CGI_10021923|
hydrolase activity, acting on acid anhydrides, in phosphorus-containing anhydrides	GO:0016818	4	4	0.385806	0.6047	1	0.3191	0.483797	0.319	GO:0016817|hydrolase activity, acting on acid anhydrides, GO:0016462|pyrophosphatase activity, GO:0017111|nucleoside-triphosphatase activity,	CGI_10005452|CGI_10011426|CGI_10021922|CGI_10021923|
nucleoside-triphosphatase activity	GO:0017111	4	4	0.385806	0.6047	1	0.3191	0.483797	0.313	GO:0016817|hydrolase activity, acting on acid anhydrides, GO:0016818|hydrolase activity, acting on acid anhydrides, in phosphorus-containing anhydrides, GO:0016462|pyrophosphatase activity,	CGI_10005452|CGI_10011426|CGI_10021922|CGI_10021923|
nucleobase-containing compound metabolic process	GO:0006139	3	3	0.340779	0.6087	1	0.2105	0.48261	0.951	GO:0055086|nucleobase-containing small molecule metabolic process, GO:0006753|nucleoside phosphate metabolic process, GO:0009117|nucleotide metabolic process, GO:0044281|small molecule metabolic process,	CGI_10017869|CGI_10018499|CGI_10022044|
nucleoside phosphate metabolic process	GO:0006753	3	3	0.340779	0.6087	1	0.2105	0.48261	0.94	GO:0055086|nucleobase-containing small molecule metabolic process, GO:0009117|nucleotide metabolic process, GO:0044281|small molecule metabolic process, GO:0006139|nucleobase-containing compound metabolic process,	CGI_10017869|CGI_10018499|CGI_10022044|
nucleotide metabolic process	GO:0009117	3	3	0.340779	0.6087	1	0.2105	0.48261	0.934	GO:0055086|nucleobase-containing small molecule metabolic process, GO:0006753|nucleoside phosphate metabolic process, GO:0044281|small molecule metabolic process, GO:0006139|nucleobase-containing compound metabolic process,	CGI_10017869|CGI_10018499|CGI_10022044|
small molecule metabolic process	GO:0044281	3	3	0.340779	0.6087	1	0.2105	0.48261	0.956	GO:0055086|nucleobase-containing small molecule metabolic process, GO:0006753|nucleoside phosphate metabolic process, GO:0009117|nucleotide metabolic process, GO:0006139|nucleobase-containing compound metabolic process,	CGI_10017869|CGI_10018499|CGI_10022044|
nucleobase-containing small molecule metabolic process	GO:0055086	3	3	0.340779	0.6087	1	0.2105	0.48261	0.945	GO:0006753|nucleoside phosphate metabolic process, GO:0009117|nucleotide metabolic process, GO:0044281|small molecule metabolic process, GO:0006139|nucleobase-containing compound metabolic process,	CGI_10017869|CGI_10018499|CGI_10022044|
binding	GO:0005488	53	53	0.56947	0.611011	0.990259	0.4813	0.558546	0.269		CGI_10003110|CGI_10005879|CGI_10006356|CGI_10006435|CGI_10007918|CGI_10008323|CGI_10008974|CGI_10011428|CGI_10011524|CGI_10011553|CGI_10011554|CGI_10011871|CGI_10014480|CGI_10015083|CGI_10015423|CGI_10016518|CGI_10016519|CGI_10016662|CGI_10016670|CGI_10017448|CGI_10017449|CGI_10017643|CGI_10017644|CGI_10017739|CGI_10018644|CGI_10018647|CGI_10018713|CGI_10019328|CGI_10019849|CGI_10021347|CGI_10021…
regulation of biological process	GO:0050789	7	7	0.436144	0.632	1	0.2273	0.485595	0.764	GO:0065007|biological regulation,	CGI_10006358|CGI_10006439|CGI_10010787|CGI_10023362|CGI_10024377|CGI_10027299|CGI_10027711|
biological regulation	GO:0065007	7	7	0.436144	0.632	1	0.2273	0.485595	0.769	GO:0050789|regulation of biological process,	CGI_10006358|CGI_10006439|CGI_10010787|CGI_10023362|CGI_10024377|CGI_10027299|CGI_10027711|
cellular process	GO:0009987	18	18	0.500995	0.6384	1	0.165	0.534828	0.995		CGI_10006854|CGI_10010568|CGI_10010787|CGI_10013325|CGI_10014051|CGI_10017869|CGI_10018499|CGI_10018501|CGI_10019329|CGI_10021409|CGI_10022044|CGI_10022817|CGI_10023269|CGI_10023362|CGI_10027299|CGI_10027711|CGI_10027751|CGI_10028411|
transferase activity, transferring glycosyl groups	GO:0016757	2	2	0.254843	0.6428	0.990544	0.5276	0.576679	0.0824		CGI_10022043|CGI_10028074|
cation binding	GO:0043169	17	17	0.488506	0.6581	0.997765	0.7646	0.7646	0.033	GO:0046872|metal ion binding,	CGI_10003110|CGI_10011428|CGI_10011553|CGI_10014480|CGI_10015083|CGI_10015423|CGI_10017739|CGI_10021360|CGI_10022001|CGI_10022491|CGI_10023268|CGI_10025191|CGI_10026967|CGI_10027241|CGI_10027298|CGI_10028239|CGI_10028246|
metal ion binding	GO:0046872	17	17	0.488506	0.6581	0.997765	0.7646	0.7646	0.0385	GO:0043169|cation binding,	CGI_10003110|CGI_10011428|CGI_10011553|CGI_10014480|CGI_10015083|CGI_10015423|CGI_10017739|CGI_10021360|CGI_10022001|CGI_10022491|CGI_10023268|CGI_10025191|CGI_10026967|CGI_10027241|CGI_10027298|CGI_10028239|CGI_10028246|
cellular catabolic process	GO:0044248	2	2	0.240422	0.6634	0.989835	0.2337	0.4674	0.429	GO:0046434|organophosphate catabolic process,	CGI_10013325|CGI_10022044|
organophosphate catabolic process	GO:0046434	2	2	0.240422	0.6634	0.989835	0.2337	0.4674	0.423	GO:0044248|cellular catabolic process,	CGI_10013325|CGI_10022044|
phosphorus metabolic process	GO:0006793	4	4	0.32179	0.6788	0.996988	0.2118	0.474029	0.923	GO:0006796|phosphate-containing compound metabolic process, GO:0019637|organophosphate metabolic process,	CGI_10013325|CGI_10017869|CGI_10018499|CGI_10022044|
phosphate-containing compound metabolic process	GO:0006796	4	4	0.32179	0.6788	0.996988	0.2118	0.474029	0.929	GO:0006793|phosphorus metabolic process, GO:0019637|organophosphate metabolic process,	CGI_10013325|CGI_10017869|CGI_10018499|CGI_10022044|
organophosphate metabolic process	GO:0019637	4	4	0.32179	0.6788	0.996988	0.2118	0.474029	0.918	GO:0006793|phosphorus metabolic process, GO:0006796|phosphate-containing compound metabolic process,	CGI_10013325|CGI_10017869|CGI_10018499|CGI_10022044|
coenzyme binding	GO:0050662	4	4	0.311058	0.692	1	0.4192	0.525397	0.187		CGI_10006356|CGI_10008974|CGI_10025704|CGI_10027134|
oxidoreductase activity, acting on single donors with incorporation of molecular oxygen, incorporation of two atoms of oxygen	GO:0016702	2	2	0.190053	0.6997	0.996542	0.3083	0.508425	0.253	GO:0051213|dioxygenase activity,	CGI_10006357|CGI_10016854|
dioxygenase activity	GO:0051213	2	2	0.190053	0.6997	0.996542	0.3083	0.508425	0.247	GO:0016702|oxidoreductase activity, acting on single donors with incorporation of molecular oxygen, incorporation of two atoms of oxygen,	CGI_10006357|CGI_10016854|
zinc ion binding	GO:0008270	3	3	0.25815	0.7115	0.998224	0.462	0.556769	0.132	GO:0046914|transition metal ion binding,	CGI_10017739|CGI_10023268|CGI_10028239|
transition metal ion binding	GO:0046914	3	3	0.25815	0.7115	0.998224	0.462	0.556769	0.126	GO:0008270|zinc ion binding,	CGI_10017739|CGI_10023268|CGI_10028239|
ATPase activity	GO:0016887	2	2	0.170206	0.7239	1	0.3588	0.4888	0.198		CGI_10005452|CGI_10011426|
organelle organization	GO:0006996	4	4	0.281052	0.7271	0.990542	0.299	0.501893	0.445	GO:0071840|cellular component organization or biogenesis, GO:0016043|cellular component organization,	CGI_10010568|CGI_10014051|CGI_10018501|CGI_10027751|
cellular component organization	GO:0016043	4	4	0.281052	0.7271	0.990542	0.299	0.501893	0.434	GO:0071840|cellular component organization or biogenesis, GO:0006996|organelle organization,	CGI_10010568|CGI_10014051|CGI_10018501|CGI_10027751|
cellular component organization or biogenesis	GO:0071840	4	4	0.281052	0.7271	0.990542	0.299	0.501893	0.44	GO:0016043|cellular component organization, GO:0006996|organelle organization,	CGI_10010568|CGI_10014051|CGI_10018501|CGI_10027751|
organelle localization	GO:0051640	2	2	0.159346	0.737	0.989686	0.2768	0.500369	0.352	GO:0051641|cellular localization,	CGI_10014051|CGI_10027751|
cellular localization	GO:0051641	2	2	0.159346	0.737	0.989686	0.2768	0.500369	0.357	GO:0051640|organelle localization,	CGI_10014051|CGI_10027751|
intracellular	GO:0005622	8	8	0.384334	0.7403	0.980115	0.2586	0.49609	0.786	GO:0043226|organelle, GO:0044424|intracellular part, GO:0043229|intracellular organelle,	CGI_10007965|CGI_10008717|CGI_10017103|CGI_10017933|CGI_10017935|CGI_10019139|CGI_10020437|CGI_10024919|
organelle	GO:0043226	8	8	0.384334	0.7403	0.980115	0.2586	0.49609	0.78	GO:0044424|intracellular part, GO:0005622|intracellular, GO:0043229|intracellular organelle,	CGI_10007965|CGI_10008717|CGI_10017103|CGI_10017933|CGI_10017935|CGI_10019139|CGI_10020437|CGI_10024919|
intracellular organelle	GO:0043229	8	8	0.384334	0.7403	0.980115	0.2586	0.49609	0.775	GO:0043226|organelle, GO:0044424|intracellular part, GO:0005622|intracellular,	CGI_10007965|CGI_10008717|CGI_10017103|CGI_10017933|CGI_10017935|CGI_10019139|CGI_10020437|CGI_10024919|
intracellular part	GO:0044424	8	8	0.384334	0.7403	0.980115	0.2586	0.49609	0.791	GO:0043226|organelle, GO:0005622|intracellular, GO:0043229|intracellular organelle,	CGI_10007965|CGI_10008717|CGI_10017103|CGI_10017933|CGI_10017935|CGI_10019139|CGI_10020437|CGI_10024919|
ATP binding	GO:0005524	8	8	0.375821	0.751	0.980472	0.2757	0.508153	0.698	GO:0017076|purine nucleotide binding, GO:0032555|purine ribonucleotide binding, GO:0030554|adenyl nucleotide binding, GO:0032553|ribonucleotide binding, GO:0035639|purine ribonucleoside triphosphate binding, GO:0032559|adenyl ribonucleotide binding,	CGI_10016662|CGI_10018647|CGI_10021347|CGI_10021921|CGI_10022000|CGI_10024392|CGI_10024393|CGI_10028859|
purine nucleotide binding	GO:0017076	8	8	0.375821	0.751	0.980472	0.2757	0.508153	0.692	GO:0032555|purine ribonucleotide binding, GO:0030554|adenyl nucleotide binding, GO:0032553|ribonucleotide binding, GO:0035639|purine ribonucleoside triphosphate binding, GO:0032559|adenyl ribonucleotide binding, GO:0005524|ATP binding,	CGI_10016662|CGI_10018647|CGI_10021347|CGI_10021921|CGI_10022000|CGI_10024392|CGI_10024393|CGI_10028859|
adenyl nucleotide binding	GO:0030554	8	8	0.375821	0.751	0.980472	0.2757	0.508153	0.687	GO:0017076|purine nucleotide binding, GO:0032555|purine ribonucleotide binding, GO:0032553|ribonucleotide binding, GO:0035639|purine ribonucleoside triphosphate binding, GO:0032559|adenyl ribonucleotide binding, GO:0005524|ATP binding,	CGI_10016662|CGI_10018647|CGI_10021347|CGI_10021921|CGI_10022000|CGI_10024392|CGI_10024393|CGI_10028859|
ribonucleotide binding	GO:0032553	8	8	0.375821	0.751	0.980472	0.2757	0.508153	0.714	GO:0017076|purine nucleotide binding, GO:0032555|purine ribonucleotide binding, GO:0030554|adenyl nucleotide binding, GO:0035639|purine ribonucleoside triphosphate binding, GO:0032559|adenyl ribonucleotide binding, GO:0005524|ATP binding,	CGI_10016662|CGI_10018647|CGI_10021347|CGI_10021921|CGI_10022000|CGI_10024392|CGI_10024393|CGI_10028859|
purine ribonucleotide binding	GO:0032555	8	8	0.375821	0.751	0.980472	0.2757	0.508153	0.72	GO:0017076|purine nucleotide binding, GO:0030554|adenyl nucleotide binding, GO:0032553|ribonucleotide binding, GO:0035639|purine ribonucleoside triphosphate binding, GO:0032559|adenyl ribonucleotide binding, GO:0005524|ATP binding,	CGI_10016662|CGI_10018647|CGI_10021347|CGI_10021921|CGI_10022000|CGI_10024392|CGI_10024393|CGI_10028859|
adenyl ribonucleotide binding	GO:0032559	8	8	0.375821	0.751	0.980472	0.2757	0.508153	0.709	GO:0017076|purine nucleotide binding, GO:0032555|purine ribonucleotide binding, GO:0030554|adenyl nucleotide binding, GO:0032553|ribonucleotide binding, GO:0035639|purine ribonucleoside triphosphate binding, GO:0005524|ATP binding,	CGI_10016662|CGI_10018647|CGI_10021347|CGI_10021921|CGI_10022000|CGI_10024392|CGI_10024393|CGI_10028859|
purine ribonucleoside triphosphate binding	GO:0035639	8	8	0.375821	0.751	0.980472	0.2757	0.508153	0.703	GO:0017076|purine nucleotide binding, GO:0032555|purine ribonucleotide binding, GO:0030554|adenyl nucleotide binding, GO:0032553|ribonucleotide binding, GO:0032559|adenyl ribonucleotide binding, GO:0005524|ATP binding,	CGI_10016662|CGI_10018647|CGI_10021347|CGI_10021921|CGI_10022000|CGI_10024392|CGI_10024393|CGI_10028859|
carbohydrate binding	GO:0030246	4	4	0.24129	0.7775	1	0.7356	0.74351	0.0495		CGI_10006356|CGI_10008323|CGI_10011524|CGI_10023496|
transferase activity	GO:0016740	10	10	0.365146	0.7856	0.997924	0.5398	0.576605	0.225		CGI_10014543|CGI_10014544|CGI_10015408|CGI_10020126|CGI_10022043|CGI_10023111|CGI_10024831|CGI_10024889|CGI_10028074|CGI_10028315|
protein-containing complex	GO:0032991	7	7	0.318754	0.7906	0.990885	0.352	0.486588	0.418		CGI_10007965|CGI_10008717|CGI_10017103|CGI_10020815|CGI_10022103|CGI_10024897|CGI_10024919|
collagen trimer	GO:0005581	3	3	0.191048	0.7965	0.985145	0.7134	0.728909	0.0549		CGI_10020815|CGI_10022103|CGI_10024897|
cell	GO:0005623	9	9	0.345098	0.7965	0.972351	0.3084	0.499821	0.67	GO:0044464|cell part,	CGI_10007965|CGI_10008717|CGI_10017103|CGI_10017933|CGI_10017935|CGI_10019139|CGI_10020437|CGI_10024919|CGI_10027013|
cell part	GO:0044464	9	9	0.345098	0.7965	0.972351	0.3084	0.499821	0.665	GO:0005623|cell,	CGI_10007965|CGI_10008717|CGI_10017103|CGI_10017933|CGI_10017935|CGI_10019139|CGI_10020437|CGI_10024919|CGI_10027013|
nucleotide binding	GO:0000166	11	11	0.365724	0.8045	0.969526	0.3172	0.496947	0.747	GO:1901265|nucleoside phosphate binding,	CGI_10008974|CGI_10016662|CGI_10018647|CGI_10021347|CGI_10021921|CGI_10022000|CGI_10024392|CGI_10024393|CGI_10025704|CGI_10027134|CGI_10028859|
nucleoside phosphate binding	GO:1901265	11	11	0.365724	0.8045	0.969526	0.3172	0.496947	0.742	GO:0000166|nucleotide binding,	CGI_10008974|CGI_10016662|CGI_10018647|CGI_10021347|CGI_10021921|CGI_10022000|CGI_10024392|CGI_10024393|CGI_10025704|CGI_10027134|CGI_10028859|
cofactor binding	GO:0048037	5	5	0.248847	0.8107	0.96463	0.512	0.572952	0.165		CGI_10006356|CGI_10008974|CGI_10018713|CGI_10025704|CGI_10027134|
drug binding	GO:0008144	9	9	0.334152	0.8133	0.955627	0.3283	0.474772	0.626	GO:0097367|carbohydrate derivative binding,	CGI_10016662|CGI_10018647|CGI_10021347|CGI_10021921|CGI_10022000|CGI_10022842|CGI_10024392|CGI_10024393|CGI_10028859|
carbohydrate derivative binding	GO:0097367	9	9	0.334152	0.8133	0.955627	0.3283	0.474772	0.632	GO:0008144|drug binding,	CGI_10016662|CGI_10018647|CGI_10021347|CGI_10021921|CGI_10022000|CGI_10022842|CGI_10024392|CGI_10024393|CGI_10028859|
small molecule binding	GO:0036094	12	12	0.354234	0.8294	0.962514	0.3263	0.479253	0.758		CGI_10006356|CGI_10008974|CGI_10016662|CGI_10018647|CGI_10021347|CGI_10021921|CGI_10022000|CGI_10024392|CGI_10024393|CGI_10025704|CGI_10027134|CGI_10028859|
oxidoreductase activity	GO:0016491	3	3	0.161395	0.8325	0.954329	0.4268	0.527884	0.236	GO:0016701|oxidoreductase activity, acting on single donors with incorporation of molecular oxygen,	CGI_10006357|CGI_10016536|CGI_10016854|
oxidoreductase activity, acting on single donors with incorporation of molecular oxygen	GO:0016701	3	3	0.161395	0.8325	0.954329	0.4268	0.527884	0.242	GO:0016491|oxidoreductase activity,	CGI_10006357|CGI_10016536|CGI_10016854|
nucleus	GO:0005634	6	6	0.258523	0.8356	0.946342	0.38	0.496111	0.484	GO:0043231|intracellular membrane-bounded organelle, GO:0043227|membrane-bounded organelle,	CGI_10007965|CGI_10017103|CGI_10017933|CGI_10017935|CGI_10019139|CGI_10020437|
membrane-bounded organelle	GO:0043227	6	6	0.258523	0.8356	0.946342	0.38	0.496111	0.489	GO:0043231|intracellular membrane-bounded organelle, GO:0005634|nucleus,	CGI_10007965|CGI_10017103|CGI_10017933|CGI_10017935|CGI_10019139|CGI_10020437|
intracellular membrane-bounded organelle	GO:0043231	6	6	0.258523	0.8356	0.946342	0.38	0.496111	0.478	GO:0043227|membrane-bounded organelle, GO:0005634|nucleus,	CGI_10007965|CGI_10017103|CGI_10017933|CGI_10017935|CGI_10019139|CGI_10020437|
catalytic complex	GO:1902494	3	3	0.149562	0.8438	0.944252	0.2819	0.490715	0.753		CGI_10007965|CGI_10017103|CGI_10024919|
catalytic activity	GO:0003824	34	34	0.441596	0.8447	0.934139	0.6642	0.701515	0.148		CGI_10005452|CGI_10006357|CGI_10011234|CGI_10011426|CGI_10011875|CGI_10011876|CGI_10013706|CGI_10014543|CGI_10014544|CGI_10015408|CGI_10015562|CGI_10016536|CGI_10016721|CGI_10016722|CGI_10016854|CGI_10018631|CGI_10020041|CGI_10020126|CGI_10020331|CGI_10021361|CGI_10021813|CGI_10021922|CGI_10021923|CGI_10022043|CGI_10023111|CGI_10024386|CGI_10024767|CGI_10024831|CGI_10024889|CGI_10025888|CGI_10028…
membrane-enclosed lumen	GO:0031974	2	2	0.0673024	0.8546	0.934098	0.2751	0.517188	0.462	GO:0043233|organelle lumen, GO:0070013|intracellular organelle lumen, GO:0031981|nuclear lumen, GO:0044428|nuclear part,	CGI_10007965|CGI_10017103|
nuclear lumen	GO:0031981	2	2	0.0673024	0.8546	0.934098	0.2751	0.517188	0.467	GO:0043233|organelle lumen, GO:0070013|intracellular organelle lumen, GO:0031974|membrane-enclosed lumen, GO:0044428|nuclear part,	CGI_10007965|CGI_10017103|
organelle lumen	GO:0043233	2	2	0.0673024	0.8546	0.934098	0.2751	0.517188	0.456	GO:0070013|intracellular organelle lumen, GO:0031981|nuclear lumen, GO:0031974|membrane-enclosed lumen, GO:0044428|nuclear part,	CGI_10007965|CGI_10017103|
nuclear part	GO:0044428	2	2	0.0673024	0.8546	0.934098	0.2751	0.517188	0.473	GO:0043233|organelle lumen, GO:0070013|intracellular organelle lumen, GO:0031981|nuclear lumen, GO:0031974|membrane-enclosed lumen,	CGI_10007965|CGI_10017103|
intracellular organelle lumen	GO:0070013	2	2	0.0673024	0.8546	0.934098	0.2751	0.517188	0.451	GO:0043233|organelle lumen, GO:0031981|nuclear lumen, GO:0031974|membrane-enclosed lumen, GO:0044428|nuclear part,	CGI_10007965|CGI_10017103|
transmembrane transport	GO:0055085	2	2	0.0452941	0.8834	0.954478	0.4771	0.560593	0.154		CGI_10018851|CGI_10027135|
cytoskeletal protein binding	GO:0008092	2	2	0.0311562	0.9002	0.961577	0.6692	0.698942	0.0769		CGI_10005879|CGI_10025109|
localization	GO:0051179	5	5	0.113962	0.9529	1	0.4831	0.553798	0.368		CGI_10014051|CGI_10018851|CGI_10023276|CGI_10027135|CGI_10027751|
transport	GO:0006810	4	4	0.0629007	0.962	1	0.5204	0.575501	0.258	GO:0051234|establishment of localization,	CGI_10018851|CGI_10023276|CGI_10027135|CGI_10027751|
establishment of localization	GO:0051234	4	4	0.0629007	0.962	1	0.5204	0.575501	0.264	GO:0006810|transport,	CGI_10018851|CGI_10023276|CGI_10027135|CGI_10027751|
peptidase activity	GO:0008233	5	5	0.0136043	0.9959	1	0.6824	0.704897	0.176	GO:0140096|catalytic activity, acting on a protein,	CGI_10011234|CGI_10016721|CGI_10016722|CGI_10024386|CGI_10024767|
catalytic activity, acting on a protein	GO:0140096	5	5	0.0136043	0.9959	1	0.6824	0.704897	0.181	GO:0008233|peptidase activity,	CGI_10011234|CGI_10016721|CGI_10016722|CGI_10024386|CGI_10024767|
peptidase activity, acting on L-amino acid peptides	GO:0070011	3	3	6.69e-06	1	1	0.5328	0.575669	0.203		CGI_10011234|CGI_10016721|CGI_10016722|
microtubule-based process	GO:0007017	2	2	0.00047402	1	1	0.4891	0.55392	0.121		CGI_10010568|CGI_10021409|
cysteine-type peptidase activity	GO:0008234	2	2	6.53e-06	1	1	0.4453	0.543613	0.159		CGI_10016721|CGI_10016722|

## Sheet: Table S8
Table S6: Total output of functional categories analyzed for effect of seawater treatment in the Willapa group by Ermine J Gene Score Resampling (GSR) analysis and their associated p-values
Name	ID	NumProbes	NumGenes	RawScore	Pval	CorrectedPvalue	MFPvalue	CorrectedMFPvalue	Multifunctionality	Same as	GeneMembers
membrane part	GO:0044425	45	45	2.27363	0.0041	0.3198	0.2936	0.401768	0.027		CGI_10004523|CGI_10005188|CGI_10005880|CGI_10008324|CGI_10010364|CGI_10010573|CGI_10011427|CGI_10012120|CGI_10012285|CGI_10013150|CGI_10013225|CGI_10013660|CGI_10014052|CGI_10016163|CGI_10016443|CGI_10016444|CGI_10016880|CGI_10016881|CGI_10017139|CGI_10017287|CGI_10017867|CGI_10018117|CGI_10018500|CGI_10020292|CGI_10022492|CGI_10022547|CGI_10022907|CGI_10022908|CGI_10023107|CGI_10023974|CGI_10023…
integral component of membrane	GO:0016021	44	44	2.32526	0.006	0.234	0.284257	0.39593	0.0135	GO:0031224|intrinsic component of membrane,	CGI_10004523|CGI_10005188|CGI_10005880|CGI_10008324|CGI_10010364|CGI_10010573|CGI_10011427|CGI_10012120|CGI_10012285|CGI_10013150|CGI_10013225|CGI_10013660|CGI_10014052|CGI_10016163|CGI_10016443|CGI_10016444|CGI_10016880|CGI_10016881|CGI_10017139|CGI_10017287|CGI_10017867|CGI_10018117|CGI_10018500|CGI_10020292|CGI_10022492|CGI_10022547|CGI_10022907|CGI_10022908|CGI_10023107|CGI_10023974|CGI_10023…
intrinsic component of membrane	GO:0031224	44	44	2.32526	0.006	0.234	0.284257	0.39593	0.0203	GO:0016021|integral component of membrane,	CGI_10004523|CGI_10005188|CGI_10005880|CGI_10008324|CGI_10010364|CGI_10010573|CGI_10011427|CGI_10012120|CGI_10012285|CGI_10013150|CGI_10013225|CGI_10013660|CGI_10014052|CGI_10016163|CGI_10016443|CGI_10016444|CGI_10016880|CGI_10016881|CGI_10017139|CGI_10017287|CGI_10017867|CGI_10018117|CGI_10018500|CGI_10020292|CGI_10022492|CGI_10022547|CGI_10022907|CGI_10022908|CGI_10023107|CGI_10023974|CGI_10023…
membrane	GO:0016020	48	48	2.17618	0.0095	0.247	0.3424	0.4173	0.00676		CGI_10004523|CGI_10005188|CGI_10005880|CGI_10008324|CGI_10010364|CGI_10010573|CGI_10010708|CGI_10011427|CGI_10012120|CGI_10012285|CGI_10013150|CGI_10013225|CGI_10013660|CGI_10014052|CGI_10016163|CGI_10016443|CGI_10016444|CGI_10016651|CGI_10016880|CGI_10016881|CGI_10017139|CGI_10017287|CGI_10017867|CGI_10018117|CGI_10018500|CGI_10020292|CGI_10022492|CGI_10022547|CGI_10022907|CGI_10022908|CGI_10023…
cell adhesion	GO:0007155	2	2	3.78845	0.0909	1	0.06	1	0.122	GO:0022610|biological adhesion,	CGI_10019681|CGI_10022906|
biological adhesion	GO:0022610	2	2	3.78845	0.0909	1	0.06	1	0.128	GO:0007155|cell adhesion,	CGI_10019681|CGI_10022906|
carbohydrate metabolic process	GO:0005975	2	2	3.66636	0.0994	1	0.0591	1	0.115		CGI_10025705|CGI_10027815|
nucleus	GO:0005634	6	6	1.93592	0.2112	1	0.0825	1	0.554	GO:0043231|intracellular membrane-bounded organelle, GO:0043227|membrane-bounded organelle,	CGI_10007965|CGI_10017103|CGI_10017933|CGI_10017935|CGI_10019139|CGI_10020437|
membrane-bounded organelle	GO:0043227	6	6	1.93592	0.2112	1	0.0825	1	0.561	GO:0043231|intracellular membrane-bounded organelle, GO:0005634|nucleus,	CGI_10007965|CGI_10017103|CGI_10017933|CGI_10017935|CGI_10019139|CGI_10020437|
intracellular membrane-bounded organelle	GO:0043231	6	6	1.93592	0.2112	1	0.0825	1	0.547	GO:0043227|membrane-bounded organelle, GO:0005634|nucleus,	CGI_10007965|CGI_10017103|CGI_10017933|CGI_10017935|CGI_10019139|CGI_10020437|
sequence-specific DNA binding	GO:0043565	2	2	1.50911	0.2409	1	0.1669	0.591736	0.162		CGI_10016518|CGI_10016670|
calcium ion binding	GO:0005509	3	3	1.63919	0.241	1	0.2511	0.391716	0.0878		CGI_10003110|CGI_10022491|CGI_10025191|
cytoskeleton organization	GO:0007010	2	2	1.47026	0.2454	1	0.1546	0.80392	0.203		CGI_10010568|CGI_10018501|
actin binding	GO:0003779	3	3	1.47972	0.2692	1	0.1762	0.57265	0.284	GO:0051015|actin filament binding, GO:0044877|protein-containing complex binding,	CGI_10016131|CGI_10016132|CGI_10025109|
protein-containing complex binding	GO:0044877	3	3	1.47972	0.2692	1	0.1762	0.57265	0.277	GO:0003779|actin binding, GO:0051015|actin filament binding,	CGI_10016131|CGI_10016132|CGI_10025109|
actin filament binding	GO:0051015	3	3	1.47972	0.2692	1	0.1762	0.57265	0.291	GO:0003779|actin binding, GO:0044877|protein-containing complex binding,	CGI_10016131|CGI_10016132|CGI_10025109|
collagen trimer	GO:0005581	3	3	1.46904	0.2718	1	0.3226	0.41938	0.0676		CGI_10020815|CGI_10022103|CGI_10024897|
nucleic acid binding	GO:0003676	7	7	1.70806	0.2748	1	0.2117	0.434542	0.135		CGI_10006435|CGI_10011871|CGI_10016518|CGI_10016670|CGI_10017643|CGI_10018644|CGI_10019849|
primary metabolic process	GO:0044238	7	7	1.67924	0.2849	1	0.0899	1	0.716		CGI_10017869|CGI_10018499|CGI_10022044|CGI_10023269|CGI_10025705|CGI_10027815|CGI_10028884|
purine nucleotide metabolic process	GO:0006163	2	2	1.23092	0.3071	1	0.1188	1	0.77	GO:0009141|nucleoside triphosphate metabolic process, GO:0019693|ribose phosphate metabolic process, GO:0072521|purine-containing compound metabolic process, GO:0009144|purine nucleoside triphosphate metabolic process, GO:0009199|ribonucleoside triphosphate metabolic process, GO:0009205|purine ribonucleoside triphosphate metabolic process, GO:0009259|ribonucleotide metabolic process, GO:0009150|p…	CGI_10017869|CGI_10018499|
nucleoside triphosphate metabolic process	GO:0009141	2	2	1.23092	0.3071	1	0.1188	1	0.791	GO:0019693|ribose phosphate metabolic process, GO:0006163|purine nucleotide metabolic process, GO:0072521|purine-containing compound metabolic process, GO:0009144|purine nucleoside triphosphate metabolic process, GO:0009199|ribonucleoside triphosphate metabolic process, GO:0009205|purine ribonucleoside triphosphate metabolic process, GO:0009259|ribonucleotide metabolic process, GO:0009150|purine …	CGI_10017869|CGI_10018499|
purine nucleoside triphosphate metabolic process	GO:0009144	2	2	1.23092	0.3071	1	0.1188	1	0.784	GO:0009141|nucleoside triphosphate metabolic process, GO:0019693|ribose phosphate metabolic process, GO:0006163|purine nucleotide metabolic process, GO:0072521|purine-containing compound metabolic process, GO:0009199|ribonucleoside triphosphate metabolic process, GO:0009205|purine ribonucleoside triphosphate metabolic process, GO:0009259|ribonucleotide metabolic process, GO:0009150|purine ribonuc…	CGI_10017869|CGI_10018499|
purine ribonucleotide metabolic process	GO:0009150	2	2	1.23092	0.3071	1	0.1188	1	0.777	GO:0009141|nucleoside triphosphate metabolic process, GO:0019693|ribose phosphate metabolic process, GO:0006163|purine nucleotide metabolic process, GO:0072521|purine-containing compound metabolic process, GO:0009144|purine nucleoside triphosphate metabolic process, GO:0009199|ribonucleoside triphosphate metabolic process, GO:0009205|purine ribonucleoside triphosphate metabolic process, GO:000925…	CGI_10017869|CGI_10018499|
ribonucleoside triphosphate metabolic process	GO:0009199	2	2	1.23092	0.3071	1	0.1188	1	0.75	GO:0009141|nucleoside triphosphate metabolic process, GO:0019693|ribose phosphate metabolic process, GO:0006163|purine nucleotide metabolic process, GO:0072521|purine-containing compound metabolic process, GO:0009144|purine nucleoside triphosphate metabolic process, GO:0009205|purine ribonucleoside triphosphate metabolic process, GO:0009259|ribonucleotide metabolic process, GO:0009150|purine ribo…	CGI_10017869|CGI_10018499|
purine ribonucleoside triphosphate metabolic process	GO:0009205	2	2	1.23092	0.3071	1	0.1188	1	0.736	GO:0009141|nucleoside triphosphate metabolic process, GO:0019693|ribose phosphate metabolic process, GO:0006163|purine nucleotide metabolic process, GO:0072521|purine-containing compound metabolic process, GO:0009144|purine nucleoside triphosphate metabolic process, GO:0009199|ribonucleoside triphosphate metabolic process, GO:0009259|ribonucleotide metabolic process, GO:0009150|purine ribonucleot…	CGI_10017869|CGI_10018499|
ribonucleotide metabolic process	GO:0009259	2	2	1.23092	0.3071	1	0.1188	1	0.757	GO:0009141|nucleoside triphosphate metabolic process, GO:0019693|ribose phosphate metabolic process, GO:0006163|purine nucleotide metabolic process, GO:0072521|purine-containing compound metabolic process, GO:0009144|purine nucleoside triphosphate metabolic process, GO:0009199|ribonucleoside triphosphate metabolic process, GO:0009205|purine ribonucleoside triphosphate metabolic process, GO:000915…	CGI_10017869|CGI_10018499|
ribose phosphate metabolic process	GO:0019693	2	2	1.23092	0.3071	1	0.1188	1	0.764	GO:0009141|nucleoside triphosphate metabolic process, GO:0006163|purine nucleotide metabolic process, GO:0072521|purine-containing compound metabolic process, GO:0009144|purine nucleoside triphosphate metabolic process, GO:0009199|ribonucleoside triphosphate metabolic process, GO:0009205|purine ribonucleoside triphosphate metabolic process, GO:0009259|ribonucleotide metabolic process, GO:0009150|…	CGI_10017869|CGI_10018499|
purine-containing compound metabolic process	GO:0072521	2	2	1.23092	0.3071	1	0.1188	1	0.743	GO:0009141|nucleoside triphosphate metabolic process, GO:0019693|ribose phosphate metabolic process, GO:0006163|purine nucleotide metabolic process, GO:0009144|purine nucleoside triphosphate metabolic process, GO:0009199|ribonucleoside triphosphate metabolic process, GO:0009205|purine ribonucleoside triphosphate metabolic process, GO:0009259|ribonucleotide metabolic process, GO:0009150|purine rib…	CGI_10017869|CGI_10018499|
intracellular	GO:0005622	8	8	1.56826	0.3197	1	0.0891	1	0.811	GO:0043226|organelle, GO:0044424|intracellular part, GO:0043229|intracellular organelle,	CGI_10007965|CGI_10008717|CGI_10017103|CGI_10017933|CGI_10017935|CGI_10019139|CGI_10020437|CGI_10024919|
organelle	GO:0043226	8	8	1.56826	0.3197	1	0.0891	1	0.804	GO:0044424|intracellular part, GO:0005622|intracellular, GO:0043229|intracellular organelle,	CGI_10007965|CGI_10008717|CGI_10017103|CGI_10017933|CGI_10017935|CGI_10019139|CGI_10020437|CGI_10024919|
intracellular organelle	GO:0043229	8	8	1.56826	0.3197	1	0.0891	1	0.797	GO:0043226|organelle, GO:0044424|intracellular part, GO:0005622|intracellular,	CGI_10007965|CGI_10008717|CGI_10017103|CGI_10017933|CGI_10017935|CGI_10019139|CGI_10020437|CGI_10024919|
intracellular part	GO:0044424	8	8	1.56826	0.3197	1	0.0891	1	0.818	GO:0043226|organelle, GO:0005622|intracellular, GO:0043229|intracellular organelle,	CGI_10007965|CGI_10008717|CGI_10017103|CGI_10017933|CGI_10017935|CGI_10019139|CGI_10020437|CGI_10024919|
organic substance metabolic process	GO:0071704	8	8	1.548	0.3294	1	0.0912	1	0.845		CGI_10006854|CGI_10017869|CGI_10018499|CGI_10022044|CGI_10023269|CGI_10025705|CGI_10027815|CGI_10028884|
drug metabolic process	GO:0017144	2	2	1.15084	0.3341	1	0.1294	1	0.372		CGI_10018499|CGI_10028411|
protein dimerization activity	GO:0046983	5	5	1.42102	0.3486	1	0.3344	0.420697	0.0405		CGI_10007918|CGI_10017448|CGI_10017449|CGI_10017644|CGI_10024924|
DNA binding	GO:0003677	3	3	1.20184	0.3513	1	0.2428	0.39455	0.189		CGI_10006435|CGI_10016518|CGI_10016670|
cytoskeletal protein binding	GO:0008092	4	4	1.24292	0.3658	1	0.2285	0.396067	0.223		CGI_10005879|CGI_10016131|CGI_10016132|CGI_10025109|
intracellular signal transduction	GO:0035556	2	2	1.07041	0.3666	1	0.1377	0.976418	0.399		CGI_10023362|CGI_10027711|
cell communication	GO:0007154	3	3	1.09044	0.3905	1	0.1647	0.64233	0.453	GO:0050896|response to stimulus, GO:0023052|signaling, GO:0007165|signal transduction, GO:0051716|cellular response to stimulus,	CGI_10010787|CGI_10023362|CGI_10027711|
signal transduction	GO:0007165	3	3	1.09044	0.3905	1	0.1647	0.64233	0.466	GO:0050896|response to stimulus, GO:0023052|signaling, GO:0007154|cell communication, GO:0051716|cellular response to stimulus,	CGI_10010787|CGI_10023362|CGI_10027711|
signaling	GO:0023052	3	3	1.09044	0.3905	1	0.1647	0.64233	0.473	GO:0050896|response to stimulus, GO:0007154|cell communication, GO:0007165|signal transduction, GO:0051716|cellular response to stimulus,	CGI_10010787|CGI_10023362|CGI_10027711|
response to stimulus	GO:0050896	3	3	1.09044	0.3905	1	0.1647	0.64233	0.446	GO:0023052|signaling, GO:0007154|cell communication, GO:0007165|signal transduction, GO:0051716|cellular response to stimulus,	CGI_10010787|CGI_10023362|CGI_10027711|
cellular response to stimulus	GO:0051716	3	3	1.09044	0.3905	1	0.1647	0.64233	0.459	GO:0050896|response to stimulus, GO:0023052|signaling, GO:0007154|cell communication, GO:0007165|signal transduction,	CGI_10010787|CGI_10023362|CGI_10027711|
cell	GO:0005623	9	9	1.39422	0.3911	1	0.1094	1	0.655	GO:0044464|cell part,	CGI_10007965|CGI_10008717|CGI_10017103|CGI_10017933|CGI_10017935|CGI_10019139|CGI_10020437|CGI_10024919|CGI_10027013|
cell part	GO:0044464	9	9	1.39422	0.3911	1	0.1094	1	0.649	GO:0005623|cell,	CGI_10007965|CGI_10008717|CGI_10017103|CGI_10017933|CGI_10017935|CGI_10019139|CGI_10020437|CGI_10024919|CGI_10027013|
metabolic process	GO:0008152	9	9	1.39057	0.3926	1	0.1016	1	0.872		CGI_10006854|CGI_10017869|CGI_10018499|CGI_10022044|CGI_10023269|CGI_10025705|CGI_10027815|CGI_10028411|CGI_10028884|
transferase activity, transferring phosphorus-containing groups	GO:0016772	3	3	1.03612	0.4167	1	0.3472	0.41664	0.155		CGI_10015408|CGI_10020126|CGI_10024889|
cellular macromolecule metabolic process	GO:0044260	2	2	0.907421	0.4331	1	0.1436	0.9334	0.493	GO:0044267|cellular protein metabolic process,	CGI_10017869|CGI_10023269|
cellular protein metabolic process	GO:0044267	2	2	0.907421	0.4331	1	0.1436	0.9334	0.5	GO:0044260|cellular macromolecule metabolic process,	CGI_10017869|CGI_10023269|
zinc ion binding	GO:0008270	2	2	0.89846	0.4357	1	0.2562	0.391835	0.176	GO:0046914|transition metal ion binding,	CGI_10017739|CGI_10023268|
transition metal ion binding	GO:0046914	2	2	0.89846	0.4357	1	0.2562	0.391835	0.169	GO:0008270|zinc ion binding,	CGI_10017739|CGI_10023268|
nucleobase-containing compound metabolic process	GO:0006139	3	3	0.966142	0.4502	1	0.1445	0.867	0.926	GO:0055086|nucleobase-containing small molecule metabolic process, GO:0006793|phosphorus metabolic process, GO:1901135|carbohydrate derivative metabolic process, GO:0006796|phosphate-containing compound metabolic process, GO:0006753|nucleoside phosphate metabolic process, GO:0009117|nucleotide metabolic process, GO:0044281|small molecule metabolic process, GO:0019637|organophosphate metabolic pro…	CGI_10017869|CGI_10018499|CGI_10022044|
nucleoside phosphate metabolic process	GO:0006753	3	3	0.966142	0.4502	1	0.1445	0.867	0.905	GO:0055086|nucleobase-containing small molecule metabolic process, GO:0006793|phosphorus metabolic process, GO:1901135|carbohydrate derivative metabolic process, GO:0006796|phosphate-containing compound metabolic process, GO:0009117|nucleotide metabolic process, GO:0044281|small molecule metabolic process, GO:0006139|nucleobase-containing compound metabolic process, GO:0019637|organophosphate met…	CGI_10017869|CGI_10018499|CGI_10022044|
phosphorus metabolic process	GO:0006793	3	3	0.966142	0.4502	1	0.1445	0.867	0.946	GO:0055086|nucleobase-containing small molecule metabolic process, GO:1901135|carbohydrate derivative metabolic process, GO:0006796|phosphate-containing compound metabolic process, GO:0006753|nucleoside phosphate metabolic process, GO:0009117|nucleotide metabolic process, GO:0044281|small molecule metabolic process, GO:0006139|nucleobase-containing compound metabolic process, GO:0019637|organopho…	CGI_10017869|CGI_10018499|CGI_10022044|
phosphate-containing compound metabolic process	GO:0006796	3	3	0.966142	0.4502	1	0.1445	0.867	0.953	GO:0055086|nucleobase-containing small molecule metabolic process, GO:0006793|phosphorus metabolic process, GO:1901135|carbohydrate derivative metabolic process, GO:0006753|nucleoside phosphate metabolic process, GO:0009117|nucleotide metabolic process, GO:0044281|small molecule metabolic process, GO:0006139|nucleobase-containing compound metabolic process, GO:0019637|organophosphate metabolic pr…	CGI_10017869|CGI_10018499|CGI_10022044|
nucleotide metabolic process	GO:0009117	3	3	0.966142	0.4502	1	0.1445	0.867	0.899	GO:0055086|nucleobase-containing small molecule metabolic process, GO:0006793|phosphorus metabolic process, GO:1901135|carbohydrate derivative metabolic process, GO:0006796|phosphate-containing compound metabolic process, GO:0006753|nucleoside phosphate metabolic process, GO:0044281|small molecule metabolic process, GO:0006139|nucleobase-containing compound metabolic process, GO:0019637|organopho…	CGI_10017869|CGI_10018499|CGI_10022044|
organophosphate metabolic process	GO:0019637	3	3	0.966142	0.4502	1	0.1445	0.867	0.939	GO:0055086|nucleobase-containing small molecule metabolic process, GO:0006793|phosphorus metabolic process, GO:1901135|carbohydrate derivative metabolic process, GO:0006796|phosphate-containing compound metabolic process, GO:0006753|nucleoside phosphate metabolic process, GO:0009117|nucleotide metabolic process, GO:0044281|small molecule metabolic process, GO:0006139|nucleobase-containing compoun…	CGI_10017869|CGI_10018499|CGI_10022044|
small molecule metabolic process	GO:0044281	3	3	0.966142	0.4502	1	0.1445	0.867	0.932	GO:0055086|nucleobase-containing small molecule metabolic process, GO:0006793|phosphorus metabolic process, GO:1901135|carbohydrate derivative metabolic process, GO:0006796|phosphate-containing compound metabolic process, GO:0006753|nucleoside phosphate metabolic process, GO:0009117|nucleotide metabolic process, GO:0006139|nucleobase-containing compound metabolic process, GO:0019637|organophospha…	CGI_10017869|CGI_10018499|CGI_10022044|
nucleobase-containing small molecule metabolic process	GO:0055086	3	3	0.966142	0.4502	1	0.1445	0.867	0.919	GO:0006793|phosphorus metabolic process, GO:1901135|carbohydrate derivative metabolic process, GO:0006796|phosphate-containing compound metabolic process, GO:0006753|nucleoside phosphate metabolic process, GO:0009117|nucleotide metabolic process, GO:0044281|small molecule metabolic process, GO:0006139|nucleobase-containing compound metabolic process, GO:0019637|organophosphate metabolic process,	CGI_10017869|CGI_10018499|CGI_10022044|
carbohydrate derivative metabolic process	GO:1901135	3	3	0.966142	0.4502	1	0.1445	0.867	0.912	GO:0055086|nucleobase-containing small molecule metabolic process, GO:0006793|phosphorus metabolic process, GO:0006796|phosphate-containing compound metabolic process, GO:0006753|nucleoside phosphate metabolic process, GO:0009117|nucleotide metabolic process, GO:0044281|small molecule metabolic process, GO:0006139|nucleobase-containing compound metabolic process, GO:0019637|organophosphate metabo…	CGI_10017869|CGI_10018499|CGI_10022044|
enzyme binding	GO:0019899	2	2	0.852429	0.4591	1	0.3967	0.455038	0.0811		CGI_10019328|CGI_10021808|
organic cyclic compound binding	GO:0097159	14	14	1.31808	0.4591	1	0.1893	0.509152	0.568	GO:1901363|heterocyclic compound binding,	CGI_10006003|CGI_10006435|CGI_10011871|CGI_10016518|CGI_10016670|CGI_10017643|CGI_10018644|CGI_10018647|CGI_10018713|CGI_10019849|CGI_10021347|CGI_10022000|CGI_10025704|CGI_10028859|
heterocyclic compound binding	GO:1901363	14	14	1.31808	0.4591	1	0.1893	0.509152	0.574	GO:0097159|organic cyclic compound binding,	CGI_10006003|CGI_10006435|CGI_10011871|CGI_10016518|CGI_10016670|CGI_10017643|CGI_10018644|CGI_10018647|CGI_10018713|CGI_10019849|CGI_10021347|CGI_10022000|CGI_10025704|CGI_10028859|
kinase activity	GO:0016301	2	2	0.851573	0.4621	1	0.3047	0.409769	0.149		CGI_10015408|CGI_10024889|
drug binding	GO:0008144	6	6	1.07838	0.4713	1	0.1866	0.519814	0.588	GO:0097367|carbohydrate derivative binding,	CGI_10006003|CGI_10018647|CGI_10021347|CGI_10022000|CGI_10022842|CGI_10028859|
carbohydrate derivative binding	GO:0097367	6	6	1.07838	0.4713	1	0.1866	0.519814	0.595	GO:0008144|drug binding,	CGI_10006003|CGI_10018647|CGI_10021347|CGI_10022000|CGI_10022842|CGI_10028859|
ATP binding	GO:0005524	5	5	1.03706	0.4798	1	0.1556	0.75855	0.676	GO:0017076|purine nucleotide binding, GO:0032555|purine ribonucleotide binding, GO:0030554|adenyl nucleotide binding, GO:0032553|ribonucleotide binding, GO:0035639|purine ribonucleoside triphosphate binding, GO:0032559|adenyl ribonucleotide binding,	CGI_10006003|CGI_10018647|CGI_10021347|CGI_10022000|CGI_10028859|
purine nucleotide binding	GO:0017076	5	5	1.03706	0.4798	1	0.1556	0.75855	0.669	GO:0032555|purine ribonucleotide binding, GO:0030554|adenyl nucleotide binding, GO:0032553|ribonucleotide binding, GO:0035639|purine ribonucleoside triphosphate binding, GO:0032559|adenyl ribonucleotide binding, GO:0005524|ATP binding,	CGI_10006003|CGI_10018647|CGI_10021347|CGI_10022000|CGI_10028859|
adenyl nucleotide binding	GO:0030554	5	5	1.03706	0.4798	1	0.1556	0.75855	0.662	GO:0017076|purine nucleotide binding, GO:0032555|purine ribonucleotide binding, GO:0032553|ribonucleotide binding, GO:0035639|purine ribonucleoside triphosphate binding, GO:0032559|adenyl ribonucleotide binding, GO:0005524|ATP binding,	CGI_10006003|CGI_10018647|CGI_10021347|CGI_10022000|CGI_10028859|
ribonucleotide binding	GO:0032553	5	5	1.03706	0.4798	1	0.1556	0.75855	0.696	GO:0017076|purine nucleotide binding, GO:0032555|purine ribonucleotide binding, GO:0030554|adenyl nucleotide binding, GO:0035639|purine ribonucleoside triphosphate binding, GO:0032559|adenyl ribonucleotide binding, GO:0005524|ATP binding,	CGI_10006003|CGI_10018647|CGI_10021347|CGI_10022000|CGI_10028859|
purine ribonucleotide binding	GO:0032555	5	5	1.03706	0.4798	1	0.1556	0.75855	0.703	GO:0017076|purine nucleotide binding, GO:0030554|adenyl nucleotide binding, GO:0032553|ribonucleotide binding, GO:0035639|purine ribonucleoside triphosphate binding, GO:0032559|adenyl ribonucleotide binding, GO:0005524|ATP binding,	CGI_10006003|CGI_10018647|CGI_10021347|CGI_10022000|CGI_10028859|
adenyl ribonucleotide binding	GO:0032559	5	5	1.03706	0.4798	1	0.1556	0.75855	0.689	GO:0017076|purine nucleotide binding, GO:0032555|purine ribonucleotide binding, GO:0030554|adenyl nucleotide binding, GO:0032553|ribonucleotide binding, GO:0035639|purine ribonucleoside triphosphate binding, GO:0005524|ATP binding,	CGI_10006003|CGI_10018647|CGI_10021347|CGI_10022000|CGI_10028859|
purine ribonucleoside triphosphate binding	GO:0035639	5	5	1.03706	0.4798	1	0.1556	0.75855	0.682	GO:0017076|purine nucleotide binding, GO:0032555|purine ribonucleotide binding, GO:0030554|adenyl nucleotide binding, GO:0032553|ribonucleotide binding, GO:0032559|adenyl ribonucleotide binding, GO:0005524|ATP binding,	CGI_10006003|CGI_10018647|CGI_10021347|CGI_10022000|CGI_10028859|
regulation of cellular process	GO:0050794	4	4	0.95319	0.4863	1	0.2059	0.458863	0.405		CGI_10006358|CGI_10010787|CGI_10023362|CGI_10027711|
regulation of biological process	GO:0050789	5	5	0.965732	0.5162	1	0.2385	0.395809	0.378	GO:0065007|biological regulation,	CGI_10006358|CGI_10006439|CGI_10010787|CGI_10023362|CGI_10027711|
biological regulation	GO:0065007	5	5	0.965732	0.5162	1	0.2385	0.395809	0.385	GO:0050789|regulation of biological process,	CGI_10006358|CGI_10006439|CGI_10010787|CGI_10023362|CGI_10027711|
organelle organization	GO:0006996	4	4	0.893455	0.5196	1	0.2092	0.441016	0.439	GO:0071840|cellular component organization or biogenesis, GO:0016043|cellular component organization,	CGI_10010568|CGI_10014051|CGI_10018501|CGI_10027751|
cellular component organization	GO:0016043	4	4	0.893455	0.5196	1	0.2092	0.441016	0.426	GO:0071840|cellular component organization or biogenesis, GO:0006996|organelle organization,	CGI_10010568|CGI_10014051|CGI_10018501|CGI_10027751|
cellular component organization or biogenesis	GO:0071840	4	4	0.893455	0.5196	1	0.2092	0.441016	0.432	GO:0016043|cellular component organization, GO:0006996|organelle organization,	CGI_10010568|CGI_10014051|CGI_10018501|CGI_10027751|
cellular aromatic compound metabolic process	GO:0006725	4	4	0.88193	0.5266	1	0.154	0.858	0.98	GO:1901360|organic cyclic compound metabolic process, GO:0046483|heterocycle metabolic process, GO:0034641|cellular nitrogen compound metabolic process,	CGI_10006854|CGI_10017869|CGI_10018499|CGI_10022044|
cellular nitrogen compound metabolic process	GO:0034641	4	4	0.88193	0.5266	1	0.154	0.858	0.986	GO:1901360|organic cyclic compound metabolic process, GO:0006725|cellular aromatic compound metabolic process, GO:0046483|heterocycle metabolic process,	CGI_10006854|CGI_10017869|CGI_10018499|CGI_10022044|
heterocycle metabolic process	GO:0046483	4	4	0.88193	0.5266	1	0.154	0.858	0.993	GO:1901360|organic cyclic compound metabolic process, GO:0006725|cellular aromatic compound metabolic process, GO:0034641|cellular nitrogen compound metabolic process,	CGI_10006854|CGI_10017869|CGI_10018499|CGI_10022044|
organic cyclic compound metabolic process	GO:1901360	4	4	0.88193	0.5266	1	0.154	0.858	1	GO:0006725|cellular aromatic compound metabolic process, GO:0046483|heterocycle metabolic process, GO:0034641|cellular nitrogen compound metabolic process,	CGI_10006854|CGI_10017869|CGI_10018499|CGI_10022044|
protein binding	GO:0005515	12	12	1.18392	0.5291	1	0.4292	0.485183	0.108		CGI_10005879|CGI_10007918|CGI_10011554|CGI_10016131|CGI_10016132|CGI_10017448|CGI_10017449|CGI_10017644|CGI_10019328|CGI_10021808|CGI_10024924|CGI_10025109|
organonitrogen compound metabolic process	GO:1901564	5	5	0.922931	0.539	1	0.1566	0.718518	0.865		CGI_10006854|CGI_10017869|CGI_10018499|CGI_10023269|CGI_10028884|
nucleotide binding	GO:0000166	6	6	0.906688	0.5658	1	0.1764	0.550368	0.73	GO:1901265|nucleoside phosphate binding,	CGI_10006003|CGI_10018647|CGI_10021347|CGI_10022000|CGI_10025704|CGI_10028859|
nucleoside phosphate binding	GO:1901265	6	6	0.906688	0.5658	1	0.1764	0.550368	0.723	GO:0000166|nucleotide binding,	CGI_10006003|CGI_10018647|CGI_10021347|CGI_10022000|CGI_10025704|CGI_10028859|
cellular metabolic process	GO:0044237	6	6	0.863733	0.5968	1	0.162	0.702	0.973		CGI_10006854|CGI_10017869|CGI_10018499|CGI_10022044|CGI_10023269|CGI_10028411|
pyrophosphatase activity	GO:0016462	2	2	0.55007	0.6103	1	0.2052	0.470753	0.331	GO:0016817|hydrolase activity, acting on acid anhydrides, GO:0016818|hydrolase activity, acting on acid anhydrides, in phosphorus-containing anhydrides, GO:0017111|nucleoside-triphosphatase activity, GO:0016887|ATPase activity,	CGI_10005452|CGI_10011426|
hydrolase activity, acting on acid anhydrides	GO:0016817	2	2	0.55007	0.6103	1	0.2052	0.470753	0.324	GO:0016818|hydrolase activity, acting on acid anhydrides, in phosphorus-containing anhydrides, GO:0016462|pyrophosphatase activity, GO:0017111|nucleoside-triphosphatase activity, GO:0016887|ATPase activity,	CGI_10005452|CGI_10011426|
hydrolase activity, acting on acid anhydrides, in phosphorus-containing anhydrides	GO:0016818	2	2	0.55007	0.6103	1	0.2052	0.470753	0.318	GO:0016817|hydrolase activity, acting on acid anhydrides, GO:0016462|pyrophosphatase activity, GO:0017111|nucleoside-triphosphatase activity, GO:0016887|ATPase activity,	CGI_10005452|CGI_10011426|
ATPase activity	GO:0016887	2	2	0.55007	0.6103	1	0.2052	0.470753	0.338	GO:0016817|hydrolase activity, acting on acid anhydrides, GO:0016818|hydrolase activity, acting on acid anhydrides, in phosphorus-containing anhydrides, GO:0016462|pyrophosphatase activity, GO:0017111|nucleoside-triphosphatase activity,	CGI_10005452|CGI_10011426|
nucleoside-triphosphatase activity	GO:0017111	2	2	0.55007	0.6103	1	0.2052	0.470753	0.311	GO:0016817|hydrolase activity, acting on acid anhydrides, GO:0016818|hydrolase activity, acting on acid anhydrides, in phosphorus-containing anhydrides, GO:0016462|pyrophosphatase activity, GO:0016887|ATPase activity,	CGI_10005452|CGI_10011426|
nitrogen compound metabolic process	GO:0006807	6	6	0.841874	0.6105	1	0.166	0.616571	0.966		CGI_10006854|CGI_10017869|CGI_10018499|CGI_10022044|CGI_10023269|CGI_10028884|
aromatic compound biosynthetic process	GO:0019438	2	2	0.532942	0.6214	1	0.1633	0.670389	0.601	GO:0044271|cellular nitrogen compound biosynthetic process,	CGI_10006854|CGI_10022044|
cellular nitrogen compound biosynthetic process	GO:0044271	2	2	0.532942	0.6214	1	0.1633	0.670389	0.608	GO:0019438|aromatic compound biosynthetic process,	CGI_10006854|CGI_10022044|
small molecule binding	GO:0036094	7	7	0.85451	0.6402	1	0.1846	0.533289	0.824		CGI_10006003|CGI_10006356|CGI_10018647|CGI_10021347|CGI_10022000|CGI_10025704|CGI_10028859|
anion binding	GO:0043168	7	7	0.851738	0.6425	1	0.2175	0.394535	0.581		CGI_10006003|CGI_10006356|CGI_10016519|CGI_10018647|CGI_10021347|CGI_10022000|CGI_10028859|
protein-containing complex	GO:0032991	7	7	0.834438	0.6529	1	0.2608	0.3912	0.507		CGI_10007965|CGI_10008717|CGI_10017103|CGI_10020815|CGI_10022103|CGI_10024897|CGI_10024919|
transferase activity	GO:0016740	7	7	0.828096	0.656	1	0.5784	0.618016	0.0946		CGI_10015408|CGI_10020126|CGI_10022043|CGI_10023111|CGI_10024831|CGI_10024889|CGI_10028074|
cofactor binding	GO:0048037	3	3	0.617624	0.6579	1	0.334	0.427082	0.196		CGI_10006356|CGI_10018713|CGI_10025704|
cytoskeleton	GO:0005856	2	2	0.465293	0.6612	1	0.1776	0.5328	0.419	GO:0044430|cytoskeletal part,	CGI_10008717|CGI_10024919|
cytoskeletal part	GO:0044430	2	2	0.465293	0.6612	1	0.1776	0.5328	0.412	GO:0005856|cytoskeleton,	CGI_10008717|CGI_10024919|
organonitrogen compound biosynthetic process	GO:1901566	2	2	0.460307	0.6631	1	0.1669	0.566009	0.628		CGI_10006854|CGI_10017869|
protein metabolic process	GO:0019538	3	3	0.604949	0.6657	0.99855	0.2009	0.489694	0.486	GO:0043170|macromolecule metabolic process,	CGI_10017869|CGI_10023269|CGI_10028884|
macromolecule metabolic process	GO:0043170	3	3	0.604949	0.6657	0.99855	0.2009	0.489694	0.48	GO:0019538|protein metabolic process,	CGI_10017869|CGI_10023269|CGI_10028884|
transferase activity, transferring glycosyl groups	GO:0016757	2	2	0.427772	0.6899	1	0.4346	0.484269	0.101		CGI_10022043|CGI_10028074|
transport	GO:0006810	2	2	0.399365	0.7083	1	0.2325	0.394239	0.297	GO:0051234|establishment of localization,	CGI_10023276|CGI_10027751|
coenzyme binding	GO:0050662	2	2	0.398139	0.7083	1	0.2637	0.3809	0.216		CGI_10006356|CGI_10025704|
establishment of localization	GO:0051234	2	2	0.399365	0.7083	1	0.2325	0.394239	0.304	GO:0006810|transport,	CGI_10023276|CGI_10027751|
ligase activity	GO:0016874	5	5	0.667553	0.713	0.993107	0.8805	0.891935	0.0338		CGI_10013706|CGI_10015562|CGI_10020041|CGI_10020331|CGI_10021813|
microtubule-based process	GO:0007017	2	2	0.385853	0.719	0.983895	0.3388	0.419467	0.142		CGI_10010568|CGI_10021409|
oxidoreductase activity, acting on single donors with incorporation of molecular oxygen, incorporation of two atoms of oxygen	GO:0016702	2	2	0.357474	0.7413	0.996921	0.2479	0.394616	0.236	GO:0051213|dioxygenase activity,	CGI_10006357|CGI_10016854|
dioxygenase activity	GO:0051213	2	2	0.357474	0.7413	0.996921	0.2479	0.394616	0.23	GO:0016702|oxidoreductase activity, acting on single donors with incorporation of molecular oxygen, incorporation of two atoms of oxygen,	CGI_10006357|CGI_10016854|
oxidoreductase activity	GO:0016491	3	3	0.473387	0.7533	0.995888	0.3155	0.417102	0.264	GO:0016701|oxidoreductase activity, acting on single donors with incorporation of molecular oxygen,	CGI_10006357|CGI_10016536|CGI_10016854|
oxidoreductase activity, acting on single donors with incorporation of molecular oxygen	GO:0016701	3	3	0.473387	0.7533	0.995888	0.3155	0.417102	0.27	GO:0016491|oxidoreductase activity,	CGI_10006357|CGI_10016536|CGI_10016854|
cation binding	GO:0043169	13	13	0.846489	0.7596	0.98748	0.6877	0.705797	0.0473	GO:0046872|metal ion binding,	CGI_10003110|CGI_10011428|CGI_10011553|CGI_10014480|CGI_10015083|CGI_10015423|CGI_10017739|CGI_10021360|CGI_10022491|CGI_10023268|CGI_10025191|CGI_10026011|CGI_10026967|
metal ion binding	GO:0046872	13	13	0.846489	0.7596	0.98748	0.6877	0.705797	0.0541	GO:0043169|cation binding,	CGI_10003110|CGI_10011428|CGI_10011553|CGI_10014480|CGI_10015083|CGI_10015423|CGI_10017739|CGI_10021360|CGI_10022491|CGI_10023268|CGI_10025191|CGI_10026011|CGI_10026967|
cellular process	GO:0009987	15	15	0.8859	0.7638	0.976662	0.2061	0.44655	0.959		CGI_10006854|CGI_10010568|CGI_10010787|CGI_10014051|CGI_10017869|CGI_10018499|CGI_10018501|CGI_10019329|CGI_10021409|CGI_10022044|CGI_10023269|CGI_10023362|CGI_10027711|CGI_10027751|CGI_10028411|
heterocycle biosynthetic process	GO:0018130	3	3	0.452402	0.7689	0.967326	0.1901	0.49426	0.885	GO:1901362|organic cyclic compound biosynthetic process, GO:1901576|organic substance biosynthetic process,	CGI_10006854|CGI_10017869|CGI_10022044|
organic cyclic compound biosynthetic process	GO:1901362	3	3	0.452402	0.7689	0.967326	0.1901	0.49426	0.878	GO:0018130|heterocycle biosynthetic process, GO:1901576|organic substance biosynthetic process,	CGI_10006854|CGI_10017869|CGI_10022044|
organic substance biosynthetic process	GO:1901576	3	3	0.452402	0.7689	0.967326	0.1901	0.49426	0.892	GO:0018130|heterocycle biosynthetic process, GO:1901362|organic cyclic compound biosynthetic process,	CGI_10006854|CGI_10017869|CGI_10022044|
organelle localization	GO:0051640	2	2	0.316653	0.7798	0.965467	0.2141	0.417495	0.351	GO:0051641|cellular localization,	CGI_10014051|CGI_10027751|
cellular localization	GO:0051641	2	2	0.316653	0.7798	0.965467	0.2141	0.417495	0.358	GO:0051640|organelle localization,	CGI_10014051|CGI_10027751|
non-membrane-bounded organelle	GO:0043228	3	3	0.436629	0.7809	0.951722	0.2009	0.474855	0.642	GO:0043232|intracellular non-membrane-bounded organelle,	CGI_10008717|CGI_10017103|CGI_10024919|
intracellular non-membrane-bounded organelle	GO:0043232	3	3	0.436629	0.7809	0.951722	0.2009	0.474855	0.635	GO:0043228|non-membrane-bounded organelle,	CGI_10008717|CGI_10017103|CGI_10024919|
localization	GO:0051179	3	3	0.379237	0.8237	0.98844	0.2619	0.385438	0.392		CGI_10014051|CGI_10023276|CGI_10027751|
cysteine-type peptidase activity	GO:0008234	2	2	0.261655	0.8332	0.984691	0.2795	0.396382	0.209		CGI_10016721|CGI_10016722|
membrane-enclosed lumen	GO:0031974	2	2	0.251675	0.8388	0.976513	0.1917	0.482342	0.527	GO:0043233|organelle lumen, GO:0070013|intracellular organelle lumen, GO:0031981|nuclear lumen, GO:0044428|nuclear part,	CGI_10007965|CGI_10017103|
nuclear lumen	GO:0031981	2	2	0.251675	0.8388	0.976513	0.1917	0.482342	0.534	GO:0043233|organelle lumen, GO:0070013|intracellular organelle lumen, GO:0031974|membrane-enclosed lumen, GO:0044428|nuclear part,	CGI_10007965|CGI_10017103|
organelle lumen	GO:0043233	2	2	0.251675	0.8388	0.976513	0.1917	0.482342	0.52	GO:0070013|intracellular organelle lumen, GO:0031981|nuclear lumen, GO:0031974|membrane-enclosed lumen, GO:0044428|nuclear part,	CGI_10007965|CGI_10017103|
nuclear part	GO:0044428	2	2	0.251675	0.8388	0.976513	0.1917	0.482342	0.541	GO:0043233|organelle lumen, GO:0070013|intracellular organelle lumen, GO:0031981|nuclear lumen, GO:0031974|membrane-enclosed lumen,	CGI_10007965|CGI_10017103|
intracellular organelle lumen	GO:0070013	2	2	0.251675	0.8388	0.976513	0.1917	0.482342	0.514	GO:0043233|organelle lumen, GO:0031981|nuclear lumen, GO:0031974|membrane-enclosed lumen, GO:0044428|nuclear part,	CGI_10007965|CGI_10017103|
ion binding	GO:0043167	20	20	0.848326	0.8435	0.967544	0.4992	0.548417	0.345		CGI_10003110|CGI_10006003|CGI_10006356|CGI_10011428|CGI_10011553|CGI_10014480|CGI_10015083|CGI_10015423|CGI_10016519|CGI_10017739|CGI_10018647|CGI_10021347|CGI_10021360|CGI_10022000|CGI_10022491|CGI_10023268|CGI_10025191|CGI_10026011|CGI_10026967|CGI_10028859|
cofactor metabolic process	GO:0051186	3	3	0.350591	0.8445	0.954652	0.2159	0.400957	0.615	GO:0051188|cofactor biosynthetic process,	CGI_10006854|CGI_10017869|CGI_10028411|
cofactor biosynthetic process	GO:0051188	3	3	0.350591	0.8445	0.954652	0.2159	0.400957	0.622	GO:0051186|cofactor metabolic process,	CGI_10006854|CGI_10017869|CGI_10028411|
binding	GO:0005488	45	45	1.02094	0.87	0.969429	0.5566	0.602983	0.365		CGI_10003110|CGI_10005879|CGI_10006003|CGI_10006356|CGI_10006435|CGI_10007918|CGI_10008323|CGI_10011428|CGI_10011524|CGI_10011553|CGI_10011554|CGI_10011871|CGI_10014480|CGI_10015083|CGI_10015423|CGI_10016131|CGI_10016132|CGI_10016518|CGI_10016519|CGI_10016670|CGI_10017448|CGI_10017449|CGI_10017643|CGI_10017644|CGI_10017739|CGI_10018644|CGI_10018647|CGI_10018713|CGI_10019328|CGI_10019849|CGI_10021…
biosynthetic process	GO:0009058	4	4	0.372091	0.8807	0.96753	0.2148	0.408644	0.831	GO:0044249|cellular biosynthetic process,	CGI_10006854|CGI_10017869|CGI_10022044|CGI_10028411|
cellular biosynthetic process	GO:0044249	4	4	0.372091	0.8807	0.96753	0.2148	0.408644	0.838	GO:0009058|biosynthetic process,	CGI_10006854|CGI_10017869|CGI_10022044|CGI_10028411|
organelle part	GO:0044422	4	4	0.358484	0.8915	0.965792	0.2136	0.4272	0.858	GO:0044446|intracellular organelle part,	CGI_10007965|CGI_10008717|CGI_10017103|CGI_10024919|
intracellular organelle part	GO:0044446	4	4	0.358484	0.8915	0.965792	0.2136	0.4272	0.851	GO:0044422|organelle part,	CGI_10007965|CGI_10008717|CGI_10017103|CGI_10024919|
peptidase activity, acting on L-amino acid peptides	GO:0070011	3	3	0.20672	0.9415	1	0.3501	0.413755	0.243		CGI_10011234|CGI_10016721|CGI_10016722|
catalytic complex	GO:1902494	3	3	0.167785	0.9631	1	0.2227	0.394786	0.709		CGI_10007965|CGI_10017103|CGI_10024919|
carbohydrate binding	GO:0030246	4	4	0.189362	0.9753	1	0.6531	0.688403	0.0608		CGI_10006356|CGI_10008323|CGI_10011524|CGI_10023496|
peptidase activity	GO:0008233	4	4	0.169715	0.9807	1	0.3876	0.451236	0.25	GO:0140096|catalytic activity, acting on a protein,	CGI_10011234|CGI_10016721|CGI_10016722|CGI_10024767|
catalytic activity, acting on a protein	GO:0140096	4	4	0.169715	0.9807	1	0.3876	0.451236	0.257	GO:0008233|peptidase activity,	CGI_10011234|CGI_10016721|CGI_10016722|CGI_10024767|
hydrolase activity	GO:0016787	10	10	0.345095	0.9885	1	0.663	0.68952	0.182		CGI_10005452|CGI_10011234|CGI_10011426|CGI_10016721|CGI_10016722|CGI_10018631|CGI_10024767|CGI_10025888|CGI_10028875|CGI_10028877|
catalytic activity	GO:0003824	28	28	0.538941	0.9952	0.9952	0.9468	0.9468	0.0743		CGI_10005452|CGI_10006357|CGI_10011234|CGI_10011426|CGI_10011875|CGI_10011876|CGI_10013706|CGI_10015408|CGI_10015562|CGI_10016536|CGI_10016721|CGI_10016722|CGI_10016854|CGI_10018631|CGI_10020041|CGI_10020126|CGI_10020331|CGI_10021361|CGI_10021813|CGI_10022043|CGI_10023111|CGI_10024767|CGI_10024831|CGI_10024889|CGI_10025888|CGI_10028074|CGI_10028875|CGI_10028877|

## Sheet: Table S9
Table S7: Putative annotations for genes in the MBP group contributing to the over-represented membrane functional categories identified by a Gene Score Resampling (GSR) analysis in Ermine J for the effects of high pCO2 seawater. All genes in this list (MBP) were also found in the corresponding list for Willapa larval groups
Gene ID	Entry	Uniprot annotation	Inter Pro Family ID	Inter pro family	Length
CGI_10027240	K1QHR1	Amiloride-sensitive cation channel 1, neuronal	IPR001873	Epithelial sodium channel	441
CGI_10012120	K1PHY3	Amiloride-sensitive cation channel 4-B	IPR001873	Epithelial sodium channel	678
CGI_10017139	K1QUV3	Amino acid transporter	IPR001991	Sodium:dicarboxylate symporter	239
CGI_10022547	K1QNC6	Aquaporin-4	IPR034294	Aquaporin transporter	276
CGI_10023996	K1QVZ8	Atrial natriuretic peptide clearance receptor	NA	NA	447
CGI_10027151	K1QXA0	Cell adhesion molecule 3	NA	NA	792
CGI_10016881	K1PXQ4	Collagen alpha-1(XII) chain	NA	NA	329
CGI_10016880	K1PQ87	Collagen alpha-1(XIV) chain	NA	NA	275
CGI_10016444	K1QJ94	Cubilin	NA	NA	691
CGI_10027681	K1QKF1	Deleted in malignant brain tumors 1 protein	NA	NA	2461
CGI_10024619	K1RKI3	Glycine receptor subunit alpha-3	IPR006028	Gamma-aminobutyric acid A receptor/ Glycine receptor alpha	343
CGI_10020292	K1RMC1	Hemicentin-1	NA	NA	774
CGI_10027278	K1RNI9	Leucine-rich repeat-containing protein 59	NA	NA	341
CGI_10005188	K1QGV9	Neuronal acetylcholine receptor subunit alpha-6	IPR006201	Neurotransmitter-gated ion-channel	452
CGI_10022492	K1QAF5	Neuropeptide capa receptor	IPR000276	G protein-coupled receptor, rhodopsin-like	328
CGI_10027279	K1S6W3	Patched domain-containing protein 3	IPR003392	Protein patched/dispatched	852
CGI_10005880	K1PW13	Plectin-1	NA	NA	143
CGI_10014052	K1QS41	Protein RER1	IPR004932	Retrieval of early ER protein Rer1	205
CGI_10022907	K1RHZ3	Protocadherin Fat 4	IPR039808	Cadhedrin	1550
CGI_10023107	K1R6Y9	Toll-like receptor 6	IPR027182	Toll-like receptor 10	614
CGI_10008324	K1PDC8	Unc-93-like protein A	IPR010291	Ion channel regulatory protein	471
CGI_10009718	K1QI33	Uncharacterized protein	IPR000276	G protein-coupled receptor, rhodopsin-like	2828
CGI_10016163	K1PGP2	Uncharacterized protein	IPR007277	Svp26/Tex261	201
CGI_10027242	K1QYT2	Uncharacterized protein	IPR012444	Protein of unknown function DUF1647	514
CGI_10013150	K1QA43	Uncharacterized protein	IPR018939	Autophagy-related protein	236
CGI_10025224	K1RDG8	Uncharacterized protein	IPR026767	Transmembrane protein 151	507
CGI_10013225	K1PYR0	Uncharacterized protein	IPR029044		423
CGI_10017867	K1QRX0	Uncharacterized protein	IPR029673	Transmembrane protein 179	226
CGI_10010364	K1QES4	Uncharacterized protein	NA	NA	574
CGI_10010573	K1PR56	Uncharacterized protein	NA	NA	203
CGI_10011427	K1PIK6	Uncharacterized protein	NA	NA	201
CGI_10013212	K1PR68	Uncharacterized protein	NA	NA	484
CGI_10013660	K1P3J2	Uncharacterized protein	NA	NA	274
CGI_10016443	K1QCU8	Uncharacterized protein	NA	NA	366
CGI_10018117	K1QL35	Uncharacterized protein	NA	NA	376
CGI_10018500	K1QRU5	Uncharacterized protein	NA	NA	159
CGI_10022908	K1S1L0	Uncharacterized protein	NA	NA	221
CGI_10023997	K1RGB1	Uncharacterized protein	NA	NA	73
CGI_10024039	K1PLV0	Uncharacterized protein	NA	NA	1051
CGI_10025870	K1QQ94	Uncharacterized protein	NA	NA	1132
CGI_10026142	K1RYL2	Uncharacterized protein	NA	NA	685
CGI_10028383	K1R7J9	Uncharacterized protein	NA	NA	1099
CGI_10026940	K1R2E7	XK-related protein	IPR018629	XK-related protein	659

[truncated: 1 more sheets: Table S10]
